# Supplementary material for: Whole-genome scanning for the litter size trait associated genes and SNPs under selection in dairy goat (Capra hircus)
Source: Sci Rep. 2016 Dec 1;6:38096. doi: 10.1038/srep38096 (PMC5131482; doi:10.1038/srep38096)
Supplement: Supplementary Tables [file srep38096-s2.xls]

## Sheet: Table S1
Table S1. The heterozygosity score of each fixed windows in LF and HF groups.
Chromosome	Window start	Window stop	Average SNP heterozygosity in HF group	Average SNP heterozygosity in LF group	D-heterozygosity
Chx	82350001	82500001	57.9165	78.1212	-20.2047
Chx	82950001	83100001	65.1924	83.8632	-18.6708
Ch18	10650001	10800001	43.1068	61.5724	-18.4656
Ch12	82350001	82500001	45.1252	61.911	-16.7858
Chx	82650001	82800001	63.531	79.6774	-16.1464
Ch23	36900001	37050001	51.0484	66.4641	-15.4158
Ch15	52350001	52500001	50.4063	65.7689	-15.3627
Ch19	50700001	50850001	62.0605	77.2445	-15.184
Chx	67350001	67500001	59.3067	74.0418	-14.735
Ch10	88800001	88950001	49.9952	64.6164	-14.6211
Ch1	134400001	134550001	39.6675	54.258	-14.5905
Chx	67200001	67350001	50.5814	65.1339	-14.5526
Chx	82500001	82650001	66.7485	81.2623	-14.5138
Ch8	65700001	65850001	42.4404	56.9507	-14.5103
Chx	89250001	89400001	42.4192	56.8555	-14.4363
Ch3	85350001	85500001	45.4547	59.8187	-14.364
Chx	82800001	82950001	53.9478	68.1848	-14.237
Ch8	65850001	66000001	39.896	53.8517	-13.9557
Ch3	85650001	85800001	51.5191	65.2328	-13.7138
Ch23	36750001	36900001	50.1146	63.8213	-13.7068
Ch27	20550001	20700001	46.5183	59.8001	-13.2818
Ch5	56250001	56400001	44.9034	57.945	-13.0416
Ch8	24000001	24150001	36.1591	49.1384	-12.9792
Ch12	18300001	18450001	43.7791	56.6271	-12.8481
Ch12	42450001	42600001	56.5842	69.292	-12.7078
Chx	67500001	67650001	63.9446	76.6293	-12.6847
Ch23	36600001	36750001	49.5471	62.2013	-12.6542
Ch14	52350001	52500001	49.6156	62.1709	-12.5553
Ch16	53100001	53250001	49.1798	61.7245	-12.5447
Chx	67050001	67200001	59.5061	72.0157	-12.5096
Ch14	10800001	10950001	49.04	61.4391	-12.3992
Ch8	65550001	65700001	43.0025	55.3205	-12.318
Chx	72300001	72450001	56.147	68.1819	-12.0349
Chx	98400001	98550001	49.3023	61.2289	-11.9266
Ch3	77700001	77850001	45.2064	56.9228	-11.7164
Ch10	56400001	56550001	43.63	55.339	-11.709
Ch11	77700001	77850001	65.7083	77.2951	-11.5868
Chx	38550001	38700001	47.4659	59.0502	-11.5843
Chx	93150001	93300001	50.0794	61.6507	-11.5712
Chx	82200001	82350001	44.2255	55.7884	-11.5629
Ch6	55200001	55350001	50.203	61.7416	-11.5386
Ch8	66000001	66150001	41.658	53.1919	-11.5339
Ch8	63300001	63450001	45.0893	56.6016	-11.5123
Ch14	10500001	10650001	48.5844	60.0334	-11.449
Ch28	21900001	22050001	47.556	58.9668	-11.4108
Ch3	32100001	32250001	47.1753	58.5758	-11.4005
Ch4	68100001	68250001	47.7018	58.9582	-11.2564
Ch11	13950001	14100001	57.0862	68.3003	-11.2141
Ch1	1200001	1350001	39.7469	50.9266	-11.1797
Ch9	56700001	56850001	43.5389	54.6922	-11.1533
Ch25	22350001	22500001	40.0409	51.1917	-11.1508
Ch27	17400001	17550001	56.8853	68.0029	-11.1176
Ch22	57750001	57900001	47.2626	58.338	-11.0754
Ch4	76050001	76200001	51.0472	62.0646	-11.0175
Chx	37350001	37500001	32.6619	43.6681	-11.0062
Ch15	47850001	48000001	32.5587	43.5375	-10.9788
Ch29	4500001	4650001	54.425	65.3744	-10.9494
Ch1	120450001	120600001	45.0046	55.9382	-10.9335
Chx	96600001	96750001	47.4655	58.2583	-10.7927
Ch14	11550001	11700001	51.7256	62.4819	-10.7563
Ch17	8850001	9000001	52.6717	63.406	-10.7343
Ch8	75900001	76050001	41.6184	52.3245	-10.7061
Ch15	52650001	52800001	43.8745	54.5031	-10.6286
Ch22	32100001	32250001	44.0256	54.6513	-10.6257
Ch15	51600001	51750001	63.4737	74.0447	-10.571
Ch7	74550001	74700001	39.9074	50.448	-10.5406
Ch4	75450001	75600001	47.5623	58.0935	-10.5311
Chx	90000001	90150001	51.6453	62.1746	-10.5293
Ch1	34950001	35100001	51.0067	61.5235	-10.5167
Chx	96150001	96300001	48.3489	58.8513	-10.5023
Ch4	15450001	15600001	46.7754	57.2099	-10.4345
Ch2	109500001	109650001	53.0848	63.4765	-10.3917
Ch5	89100001	89250001	49.3827	59.7688	-10.3861
Ch12	25950001	26100001	49.9763	60.3352	-10.3589
Ch15	54000001	54150001	40.3059	50.6648	-10.3589
Ch4	68400001	68550001	37.8042	48.1233	-10.3192
Ch3	85950001	86100001	48.1952	58.5015	-10.3062
Ch6	78600001	78750001	46.6817	56.9394	-10.2577
Ch27	19050001	19200001	64.9398	75.1906	-10.2508
Chx	19350001	19500001	60.3801	70.593	-10.2129
Ch23	36150001	36300001	57.0933	67.2816	-10.1883
Chx	73350001	73500001	51.3233	61.4603	-10.1371
Chx	96750001	96900001	45.0416	55.1687	-10.1271
Ch15	47700001	47850001	34.4901	44.5854	-10.0953
Ch28	15300001	15450001	49.7096	59.8017	-10.0921
Ch21	37050001	37200001	48.3515	58.4157	-10.0642
Chx	72450001	72600001	51.0978	61.1589	-10.0611
Ch8	90600001	90750001	45.697	55.7522	-10.0552
Chx	49500001	49650001	62.2979	72.281	-9.98312
Ch15	51450001	51600001	53.1937	63.173	-9.97934
Ch27	18900001	19050001	61.9329	71.9088	-9.97591
Ch15	20550001	20700001	42.1588	52.1136	-9.95482
Ch9	57450001	57600001	51.3926	61.34	-9.94732
Ch23	3900001	4050001	45.9583	55.8248	-9.86656
Ch6	57750001	57900001	51.1675	61.0281	-9.86062
Ch22	32250001	32400001	39.8713	49.6924	-9.82106
Ch25	22500001	22650001	39.9807	49.7588	-9.77806
Ch23	36000001	36150001	47.7568	57.495	-9.73826
Ch8	17850001	18000001	52.388	62.0748	-9.68684
Ch5	101850001	102000001	45.3296	55.0001	-9.67042
Ch17	59700001	59850001	40.9776	50.6076	-9.62994
Ch9	90000001	90150001	49.2132	58.8358	-9.62264
Ch2	33450001	33600001	44.3805	53.9976	-9.61706
Ch8	62700001	62850001	45.7368	55.3534	-9.61667
Ch3	86250001	86400001	49.1876	58.7684	-9.58085
Chx	71700001	71850001	49.5793	59.1342	-9.55491
Ch19	22800001	22950001	38.1657	47.6284	-9.4627
Ch27	21750001	21900001	42.3948	51.8243	-9.42947
Ch8	12750001	12900001	41.7226	51.1344	-9.41187
Ch11	67350001	67500001	47.6704	57.0476	-9.37719
Ch1	1350001	1500001	42.1374	51.5003	-9.36286
Chx	67650001	67800001	53.0926	62.4256	-9.33299
Ch6	79650001	79800001	48.0158	57.3127	-9.2969
Ch1	112950001	113100001	52.7878	62.0648	-9.27704
Ch14	25350001	25500001	41.2282	50.4853	-9.25708
Ch22	9600001	9750001	42.9929	52.1976	-9.20471
Ch27	18750001	18900001	52.6101	61.7473	-9.13718
Ch7	77550001	77700001	45.8606	54.9888	-9.12821
Ch15	50850001	51000001	38.9501	48.0725	-9.12244
Chx	32850001	33000001	47.9489	57.062	-9.11306
Ch6	16800001	16950001	48.0722	57.1769	-9.10473
Chx	111750001	111900001	36.7837	45.8701	-9.08643
Chx	90450001	90600001	50.9284	59.986	-9.05757
Ch17	60300001	60450001	63.3663	72.4234	-9.05709
Chx	36900001	37050001	43.6368	52.691	-9.05412
Chx	22800001	22950001	42.4437	51.49	-9.04622
Ch10	56550001	56700001	42.1724	51.171	-8.99857
Ch15	13350001	13500001	39.3351	48.3127	-8.97763
Ch28	10950001	11100001	36.7445	45.7209	-8.97636
Ch5	51750001	51900001	46.5848	55.486	-8.90122
Ch15	53250001	53400001	44.53	53.4034	-8.87346
Chx	83100001	83250001	67.7913	76.6415	-8.85026
Ch27	17250001	17400001	46.0905	54.9008	-8.81033
Ch12	55500001	55650001	53.0041	61.786	-8.78193
Ch9	51300001	51450001	48.8678	57.6367	-8.76895
Ch14	10050001	10200001	44.3584	53.107	-8.74859
Ch14	27000001	27150001	43.4488	52.1868	-8.73802
Ch8	63600001	63750001	43.2036	51.8354	-8.63177
Ch8	70800001	70950001	44.1422	52.7687	-8.62647
Ch6	79800001	79950001	48.9727	57.5952	-8.62256
Chx	93000001	93150001	46.6556	55.2516	-8.59596
Ch7	97650001	97800001	46.7581	55.3364	-8.57836
Ch8	66150001	66300001	44.1791	52.7571	-8.57805
Ch28	24300001	24450001	48.5326	57.0999	-8.56735
Ch9	31200001	31350001	51.0156	59.5828	-8.56721
Chx	64650001	64800001	63.9192	72.4742	-8.55501
Ch8	62550001	62700001	46.4317	54.9777	-8.54604
Ch15	41250001	41400001	55.6903	64.2302	-8.53989
Ch14	5250001	5400001	51.0237	59.5629	-8.53918
Ch3	29400001	29550001	40.2515	48.783	-8.5315
Chx	19200001	19350001	50.7713	59.2924	-8.52114
Ch19	2250001	2400001	38.5481	47.0686	-8.52053
Ch10	88950001	89100001	46.1379	54.6187	-8.48082
Ch23	46650001	46800001	47.0011	55.4777	-8.47664
Ch7	100650001	100800001	48.6383	57.1059	-8.46758
Ch14	44850001	45000001	43.9255	52.3794	-8.45397
Ch9	51000001	51150001	53.2338	61.6719	-8.43805
Ch14	58050001	58200001	45.8342	54.2351	-8.40089
Ch1	123450001	123600001	41.0137	49.3911	-8.37739
Ch18	54750001	54900001	44.4045	52.7301	-8.32565
Ch12	81000001	81150001	57.9026	66.2225	-8.3199
Ch3	44550001	44700001	54.3704	62.6699	-8.29949
Ch14	6450001	6600001	54.46	62.7512	-8.29113
Ch21	6450001	6600001	57.2643	65.5228	-8.25854
Ch1	132150001	132300001	42.1313	50.385	-8.25366
Ch27	19950001	20100001	57.5602	65.8061	-8.24584
Ch13	9600001	9750001	49.1053	57.3504	-8.24512
Ch6	14850001	15000001	42.7189	50.9492	-8.23034
Ch22	11550001	11700001	47.5534	55.7835	-8.23007
Ch17	41100001	41250001	49.7585	57.9617	-8.20323
Ch27	1950001	2100001	45.2054	53.4077	-8.20225
Ch19	26700001	26850001	35.8634	44.0623	-8.1989
Ch21	35700001	35850001	47.0278	55.2265	-8.19873
Ch16	54000001	54150001	41.7803	49.9461	-8.16581
Ch4	90450001	90600001	50.7735	58.9254	-8.15197
Ch13	61500001	61650001	55.7042	63.8529	-8.14874
Ch3	77850001	78000001	29.6512	37.7987	-8.14745
Chx	81450001	81600001	36.2044	44.2857	-8.08127
Ch23	35550001	35700001	43.9124	51.9927	-8.08026
Ch15	50400001	50550001	41.1847	49.2339	-8.04927
Chx	95700001	95850001	48.4535	56.485	-8.03154
Ch14	58200001	58350001	45.983	54.0079	-8.02488
Ch9	59250001	59400001	45.1217	53.1424	-8.02077
Chx	95100001	95250001	61.4982	69.5134	-8.01518
Chx	69900001	70050001	77.9594	85.9519	-7.99249
Ch18	51750001	51900001	50.6819	58.6609	-7.97897
Chx	71850001	72000001	53.9895	61.9676	-7.97811
Ch22	16650001	16800001	51.8875	59.8529	-7.96539
Ch13	60900001	61050001	45.9896	53.9544	-7.9648
Ch9	58350001	58500001	49.8639	57.8224	-7.95849
Ch5	24000001	24150001	45.2096	53.1568	-7.9472
Ch8	7350001	7500001	52.902	60.8302	-7.92816
Ch14	58950001	59100001	46.9906	54.9039	-7.9133
Ch6	21150001	21300001	49.8591	57.7706	-7.91153
Ch12	82200001	82350001	53.8536	61.7498	-7.89617
Chx	87600001	87750001	60.0666	67.9417	-7.87507
Chx	91200001	91350001	50.3858	58.2591	-7.87334
Ch27	19650001	19800001	57.4945	65.3663	-7.87181
Ch4	88200001	88350001	49.3325	57.1962	-7.86367
Ch25	15750001	15900001	46.8748	54.7312	-7.85639
Ch12	18150001	18300001	42.3606	50.2051	-7.84448
Ch22	900001	1050001	46.6789	54.4926	-7.81373
Ch4	75600001	75750001	47.2954	55.0838	-7.78841
Ch29	25500001	25650001	47.0859	54.8654	-7.77949
Ch17	9000001	9150001	48.525	56.3015	-7.77649
Ch1	113850001	114000001	48.3094	56.0841	-7.77472
Chx	10050001	10200001	47.7868	55.5441	-7.7573
Ch7	74400001	74550001	42.2562	50.0115	-7.7553
Ch25	5850001	6000001	42.2831	50.0319	-7.74887
Chx	92850001	93000001	46.2486	53.9846	-7.73604
Ch11	24450001	24600001	53.1467	60.8768	-7.73011
Ch9	50850001	51000001	51.492	59.211	-7.71903
Ch16	53550001	53700001	43.3926	51.1026	-7.71
Ch9	59550001	59700001	43.4128	51.1218	-7.70904
Ch7	26850001	27000001	47.0241	54.7223	-7.69815
Ch13	61350001	61500001	55.8042	63.4923	-7.68804
Chx	36600001	36750001	43.3326	51.002	-7.66942
Ch17	59550001	59700001	46.7062	54.3737	-7.66757
Chx	96000001	96150001	49.491	57.1554	-7.66433
Ch25	18450001	18600001	51.2869	58.9506	-7.66373
Ch4	27150001	27300001	42.352	50.012	-7.66002
Ch23	150001	300001	54.2843	61.938	-7.65368
Ch6	81750001	81900001	40.2059	47.8448	-7.63892
Ch1	104850001	105000001	52.6735	60.3103	-7.63676
Ch5	9000001	9150001	47.4329	55.0688	-7.6359
Ch22	9000001	9150001	49.9362	57.5549	-7.61866
Ch3	111900001	112050001	44.1482	51.7413	-7.59307
Ch5	103950001	104100001	45.4215	53.0092	-7.58774
Ch16	34650001	34800001	44.2132	51.7958	-7.5826
Ch24	8400001	8550001	43.127	50.7044	-7.5774
Ch22	57600001	57750001	46.5975	54.1423	-7.54481
Ch28	22800001	22950001	43.1221	50.6592	-7.53708
Ch21	3300001	3450001	43.7998	51.3289	-7.52902
Chx	90300001	90450001	54.0156	61.5417	-7.52606
Ch22	11400001	11550001	40.9286	48.4539	-7.52536
Ch12	81300001	81450001	50.8715	58.3779	-7.50641
Ch17	65100001	65250001	50.9236	58.4297	-7.50603
Ch3	38700001	38850001	49.9057	57.4097	-7.50394
Ch9	30300001	30450001	41.5638	49.0652	-7.50146
Ch9	79650001	79800001	54.2333	61.7178	-7.48449
Ch26	38100001	38250001	51.6892	59.1703	-7.48115
Ch9	50550001	50700001	41.081	48.5414	-7.46045
Ch14	64650001	64800001	38.3691	45.8221	-7.453
Ch9	56850001	57000001	41.1928	48.6412	-7.44839
Ch1	121050001	121200001	52.7151	60.1526	-7.43749
Ch7	8100001	8250001	48.6499	56.0872	-7.43727
Ch11	93000001	93150001	42.1953	49.6305	-7.43519
Ch29	5400001	5550001	49.4687	56.9028	-7.43414
Ch12	30300001	30450001	49.5836	57.0165	-7.43286
Ch2	105450001	105600001	35.5867	43.0129	-7.42619
Ch16	53850001	54000001	42.941	50.3663	-7.42527
Ch4	105450001	105600001	46.1314	53.5521	-7.42074
Ch9	60750001	60900001	40.0662	47.4634	-7.39719
Ch5	36150001	36300001	45.533	52.9268	-7.39385
Ch21	53100001	53250001	38.9633	46.3559	-7.39259
Ch27	19200001	19350001	50.2171	57.6074	-7.39028
Ch10	45900001	46050001	45.1974	52.586	-7.38861
Ch11	18150001	18300001	47.1527	54.5307	-7.37795
Chx	72900001	73050001	49.1859	56.5603	-7.37445
Ch6	55950001	56100001	40.6968	48.0703	-7.37354
Ch25	18600001	18750001	47.7165	55.0865	-7.37002
Ch11	85650001	85800001	47.1404	54.5076	-7.36711
Ch17	39300001	39450001	61.5776	68.9415	-7.36384
Ch15	50250001	50400001	47.1756	54.5323	-7.35672
Ch23	31200001	31350001	50.5166	57.8719	-7.3553
Ch7	62250001	62400001	45.6366	52.972	-7.33541
Ch8	73800001	73950001	36.6037	43.9336	-7.32985
Ch2	95250001	95400001	58.0969	65.4225	-7.32561
Ch9	78150001	78300001	47.0818	54.3935	-7.3117
Ch4	75000001	75150001	45.0266	52.3248	-7.29819
Chx	90750001	90900001	42.3304	49.6242	-7.29383
Ch18	49200001	49350001	62.6577	69.9455	-7.28783
Ch5	78750001	78900001	51.1913	58.4763	-7.28502
Ch11	83250001	83400001	45.8219	53.0996	-7.27766
Ch17	39450001	39600001	55.1124	62.3878	-7.27535
Chx	89850001	90000001	48.8854	56.1496	-7.26422
Ch16	21900001	22050001	54.4684	61.7224	-7.25399
Ch14	10950001	11100001	55.3397	62.5821	-7.24244
Ch8	72900001	73050001	43.9952	51.2336	-7.23841
Ch8	18000001	18150001	46.5496	53.7852	-7.23568
Ch26	20550001	20700001	47.966	55.1974	-7.23141
Ch1	59250001	59400001	56.1117	63.3428	-7.23105
Ch18	7650001	7800001	45.1291	52.3532	-7.22412
Ch17	29550001	29700001	43.05	50.269	-7.21899
Ch4	93150001	93300001	43.1159	50.3208	-7.20488
Ch3	4350001	4500001	47.2205	54.4238	-7.20332
Ch1	49350001	49500001	48.3969	55.5995	-7.20256
Ch8	67650001	67800001	44.3096	51.5106	-7.20103
Ch15	2100001	2250001	44.4327	51.6324	-7.19977
Ch1	900001	1050001	41.7557	48.9482	-7.19248
Ch26	6000001	6150001	49.0569	56.247	-7.19011
Ch12	26550001	26700001	44.4036	51.5897	-7.18613
Ch15	51000001	51150001	52.1179	59.3031	-7.18523
Chx	79800001	79950001	45.0661	52.2486	-7.18249
Ch25	30450001	30600001	44.1174	51.2871	-7.16976
Ch8	69300001	69450001	52.1879	59.3512	-7.16325
Ch9	28950001	29100001	36.8649	44.0246	-7.15967
Ch14	6150001	6300001	40.6892	47.826	-7.13681
Ch5	42750001	42900001	47.4644	54.5989	-7.13451
Chx	24150001	24300001	53.9391	61.0696	-7.13051
Ch3	4950001	5100001	45.6689	52.7983	-7.12943
Ch1	115500001	115650001	52.2705	59.3979	-7.12736
Ch10	85950001	86100001	45.3394	52.4334	-7.09405
Ch26	38700001	38850001	40.8577	47.9491	-7.09139
Ch25	4950001	5100001	41.3435	48.4287	-7.08527
Ch6	55050001	55200001	56.3996	63.4832	-7.08357
Ch13	34800001	34950001	47.2145	54.2971	-7.08263
Ch1	600001	750001	43.7355	50.8149	-7.07944
Ch21	2400001	2550001	43.322	50.3991	-7.0771
Chx	18750001	18900001	52.5935	59.6704	-7.07688
Ch29	45300001	45450001	45.2552	52.3257	-7.07057
Chx	92700001	92850001	47.9217	54.9885	-7.06674
Chx	60300001	60450001	76.2324	83.2957	-7.06325
Ch15	36450001	36600001	41.9242	48.9829	-7.05873
Ch4	5700001	5850001	43.244	50.2993	-7.05525
Ch7	49650001	49800001	50.9947	58.0437	-7.04904
Chx	10500001	10650001	54.6118	61.6565	-7.04467
Ch8	85500001	85650001	48.0649	55.1085	-7.04362
Chx	56850001	57000001	56.829	63.8717	-7.04277
Chx	95550001	95700001	48.1669	55.2067	-7.03982
Ch8	13050001	13200001	52.8789	59.9141	-7.03521
Ch8	62400001	62550001	39.4398	46.4647	-7.02491
Ch19	50550001	50700001	55.0985	62.1165	-7.018
Ch14	4650001	4800001	45.7197	52.7349	-7.01525
Ch8	38100001	38250001	52.0915	59.1021	-7.01056
Ch1	56850001	57000001	44.3645	51.3698	-7.00525
Ch18	54600001	54750001	44.4714	51.476	-7.0046
Chx	93450001	93600001	47.4983	54.5027	-7.00444
Ch2	109350001	109500001	45.3089	52.3103	-7.00139
Ch15	53850001	54000001	43.8627	50.8617	-6.99899
Ch4	67950001	68100001	42.9088	49.9041	-6.99525
Ch25	34800001	34950001	50.7854	57.7758	-6.99041
Ch16	53700001	53850001	43.6529	50.634	-6.98104
Ch8	71250001	71400001	46.6827	53.6506	-6.96797
Ch10	33450001	33600001	48.5839	55.5519	-6.96795
Ch4	75750001	75900001	46.4205	53.3881	-6.96763
Ch21	36450001	36600001	52.174	59.1412	-6.96717
Ch12	7050001	7200001	40.9455	47.912	-6.96646
Ch24	16350001	16500001	43.8615	50.8259	-6.9644
Ch7	19050001	19200001	49.0017	55.9656	-6.96393
Ch1	42450001	42600001	45.409	52.3711	-6.96208
Ch14	16950001	17100001	56.5826	63.5417	-6.95909
Chx	88650001	88800001	49.015	55.9711	-6.95612
Ch14	32400001	32550001	50.6759	57.6313	-6.95542
Ch16	52950001	53100001	50.4186	57.3562	-6.93762
Ch17	42150001	42300001	48.2248	55.1569	-6.93211
Ch29	24900001	25050001	53.3574	60.2878	-6.93046
Ch15	42450001	42600001	44.3377	51.2681	-6.9304
Ch29	4350001	4500001	47.1388	54.0619	-6.92313
Ch25	22050001	22200001	51.2775	58.196	-6.91854
Ch9	60300001	60450001	51.6874	58.6059	-6.91851
Ch22	20100001	20250001	56.5002	63.414	-6.91378
Ch9	51150001	51300001	43.4803	50.3931	-6.91283
Ch15	41400001	41550001	58.8575	65.7675	-6.90995
Ch1	142800001	142950001	38.5548	45.4638	-6.90905
Ch27	19350001	19500001	56.6878	63.5932	-6.90536
Ch14	5100001	5250001	48.4746	55.3748	-6.90019
Ch19	2850001	3000001	44.2321	51.1284	-6.89631
Ch17	43500001	43650001	49.2749	56.1687	-6.89377
Ch25	22650001	22800001	49.5676	56.4581	-6.89046
Ch2	49500001	49650001	44.7727	51.6631	-6.89046
Ch11	14100001	14250001	47.9674	54.8506	-6.88314
Ch15	53550001	53700001	44.6327	51.5115	-6.87872
Ch16	40500001	40650001	42.6965	49.5577	-6.8612
Chx	69600001	69750001	68.4715	75.3303	-6.85873
Ch22	43650001	43800001	45.8238	52.6767	-6.85289
Chx	19500001	19650001	52.2083	59.0609	-6.8526
Ch3	37650001	37800001	53.4814	60.331	-6.84964
Ch1	115650001	115800001	59.6882	66.5363	-6.84807
Ch4	88350001	88500001	56.1733	63.0197	-6.84639
Ch1	121800001	121950001	52.3667	59.2112	-6.84448
Ch2	111300001	111450001	51.0711	57.8884	-6.81733
Ch4	14400001	14550001	43.9939	50.8109	-6.81703
Ch27	2400001	2550001	45.2489	52.0586	-6.80976
Ch4	87300001	87450001	45.9718	52.7763	-6.8045
Ch25	4800001	4950001	47.2952	54.0885	-6.79324
Ch2	1050001	1200001	53.7424	60.5304	-6.78798
Ch8	13800001	13950001	52.6867	59.4734	-6.7867
Ch21	7350001	7500001	51.8276	58.6142	-6.78659
Chx	91350001	91500001	53.2869	60.0706	-6.78373
Ch14	10200001	10350001	47.8663	54.6481	-6.78184
Ch16	74850001	75000001	45.8721	52.6515	-6.77938
Ch18	59100001	59250001	48.399	55.1657	-6.76671
Chx	36450001	36600001	48.0929	54.8595	-6.76656
Ch1	150001	300001	44.2474	51.01	-6.76259
Ch5	63150001	63300001	49.249	56.0103	-6.76128
Ch11	85350001	85500001	46.2294	52.9831	-6.75376
Ch13	69750001	69900001	45.0346	51.7856	-6.751
Ch27	23400001	23550001	38.5194	45.2655	-6.74608
Ch14	11100001	11250001	53.1677	59.9123	-6.74458
Ch1	58950001	59100001	48.4256	55.1577	-6.73205
Ch24	27450001	27600001	46.8983	53.624	-6.72568
Ch8	75150001	75300001	48.3219	55.0369	-6.71504
Ch7	74100001	74250001	45.3836	52.0981	-6.71448
Ch6	79950001	80100001	49.5249	56.239	-6.71403
Ch17	56100001	56250001	46.7631	53.4658	-6.70263
Ch8	90450001	90600001	48.2958	54.9982	-6.70239
Ch1	23400001	23550001	40.6949	47.3893	-6.69441
Ch14	11850001	12000001	50.4926	57.1867	-6.69404
Ch16	27750001	27900001	39.2364	45.9232	-6.68685
Ch6	36750001	36900001	60.6971	67.3815	-6.68444
Ch2	127350001	127500001	48.3044	54.9881	-6.68371
Ch19	21450001	21600001	38.3922	45.0754	-6.68324
Ch25	6300001	6450001	47.1794	53.8561	-6.67672
Ch11	67200001	67350001	40.2612	46.9377	-6.67657
Ch11	60300001	60450001	46.9072	53.5786	-6.67146
Ch9	24750001	24900001	40.1137	46.785	-6.67136
Ch29	40950001	41100001	57.3742	64.042	-6.6678
Ch17	42000001	42150001	50.7537	57.4155	-6.66179
Ch28	21000001	21150001	51.7693	58.4195	-6.65025
Ch3	16950001	17100001	47.5919	54.2401	-6.64823
Ch20	30150001	30300001	47.5427	54.1902	-6.64752
Ch25	23700001	23850001	42.483	49.1248	-6.64173
Ch9	49650001	49800001	45.393	52.0207	-6.62763
Ch2	112050001	112200001	51.0545	57.6595	-6.60498
Ch28	11400001	11550001	55.5513	62.1559	-6.60467
Ch13	78150001	78300001	44.5165	51.1019	-6.58539
Ch7	9900001	10050001	53.2886	59.8654	-6.57673
Ch1	136500001	136650001	49.7657	56.3416	-6.57593
Ch19	24300001	24450001	46.5698	53.1371	-6.56724
Ch11	18300001	18450001	39.0809	45.6464	-6.5655
Ch8	47850001	48000001	39.5092	46.0697	-6.56049
Ch22	37800001	37950001	45.5204	52.0746	-6.55416
Chx	39900001	40050001	49.447	55.9994	-6.55233
Ch8	65400001	65550001	45.5274	52.0795	-6.55213
Ch20	52800001	52950001	38.951	45.4982	-6.54721
Ch19	3000001	3150001	40.5151	47.0608	-6.54572
Ch18	5700001	5850001	43.1083	49.6381	-6.52987
Ch13	23250001	23400001	41.2596	47.7819	-6.5223
Ch4	93600001	93750001	40.8174	47.336	-6.51854
Ch25	3450001	3600001	53.3394	59.8499	-6.51048
Ch22	10200001	10350001	51.5813	58.0869	-6.50556
Ch3	85500001	85650001	45.0901	51.5929	-6.50283
Ch3	68400001	68550001	46.2283	52.7246	-6.49626
Ch19	22950001	23100001	41.9962	48.4908	-6.49458
Ch28	17100001	17250001	42.0325	48.5232	-6.49073
Ch17	61500001	61650001	44.1536	50.6375	-6.4839
Chx	89700001	89850001	52.5694	59.0531	-6.48373
Ch24	10950001	11100001	45.1877	51.6686	-6.48088
Ch3	39600001	39750001	46.3471	52.8256	-6.47854
Chx	37200001	37350001	41.1533	47.6285	-6.47524
Ch15	48300001	48450001	58.3064	64.7735	-6.46714
Ch7	39600001	39750001	61.5568	68.0224	-6.46561
Ch18	49500001	49650001	52.9939	59.4578	-6.46383
Chx	87450001	87600001	55.7276	62.1909	-6.46332
Ch21	48450001	48600001	48.9055	55.3671	-6.46156
Ch6	57000001	57150001	55.3231	61.7835	-6.46045
Ch3	80850001	81000001	48.3413	54.8014	-6.46013
Ch8	63450001	63600001	46.694	53.1454	-6.45137
Chx	110550001	110700001	53.5336	59.9798	-6.44615
Ch3	76950001	77100001	51.482	57.925	-6.44299
Chx	66600001	66750001	76.7151	83.1558	-6.44067
Ch29	18750001	18900001	49.0264	55.4578	-6.43141
Ch2	114300001	114450001	46.8489	53.2779	-6.42898
Ch12	33750001	33900001	41.803	48.2319	-6.42887
Ch18	10800001	10950001	46.9626	53.3841	-6.42146
Ch22	9150001	9300001	50.5266	56.947	-6.4204
Ch4	77850001	78000001	49.2199	55.629	-6.40909
Ch1	55950001	56100001	52.1822	58.5912	-6.40901
Ch18	14100001	14250001	43.7374	50.1417	-6.40432
Ch23	36300001	36450001	50.4009	56.8029	-6.40196
Ch27	1500001	1650001	44.1311	50.5324	-6.40126
Chx	38400001	38550001	58.17	64.5689	-6.39883
Ch7	76200001	76350001	42.5146	48.911	-6.39645
Ch16	6600001	6750001	42.5829	48.965	-6.3821
Ch6	81900001	82050001	46.0958	52.4743	-6.37845
Ch26	38850001	39000001	46.7664	53.1378	-6.37137
Ch1	132000001	132150001	42.8347	49.2058	-6.3711
Ch12	16500001	16650001	49.6138	55.984	-6.37019
Ch9	63150001	63300001	45.2855	51.6436	-6.35813
Ch5	65550001	65700001	44.1092	50.4669	-6.35766
Ch14	58650001	58800001	43.4863	49.8428	-6.35652
Ch25	23100001	23250001	42.8293	49.1824	-6.35302
Chx	60000001	60150001	72.0701	78.4193	-6.34922
Ch12	4350001	4500001	44.3212	50.6673	-6.34614
Ch24	21150001	21300001	46.2776	52.6175	-6.33985
Chx	45150001	45300001	74.7033	81.0323	-6.32898
Ch6	19800001	19950001	47.6304	53.9577	-6.32729
Ch26	2550001	2700001	39.6965	46.0207	-6.32419
Ch6	78300001	78450001	44.4218	50.7399	-6.31816
Ch9	33300001	33450001	46.3982	52.6997	-6.30153
Ch22	12150001	12300001	47.1385	53.439	-6.30055
Ch16	53250001	53400001	43.324	49.6226	-6.29867
Ch3	67800001	67950001	49.2648	55.5629	-6.2981
Ch23	46950001	47100001	50.7813	57.0745	-6.29319
Ch23	44550001	44700001	50.982	57.2695	-6.28748
Ch12	82050001	82200001	49.3076	55.5936	-6.286
Ch19	61050001	61200001	45.6804	51.9554	-6.27504
Chx	65400001	65550001	76.9102	83.1831	-6.27286
Ch8	75000001	75150001	43.851	50.123	-6.27203
Chx	76800001	76950001	54.0126	60.2791	-6.26653
Ch8	67050001	67200001	45.5692	51.835	-6.26584
Ch14	53850001	54000001	40.9326	47.1978	-6.26523
Ch12	3900001	4050001	55.1356	61.3973	-6.26169
Ch21	16350001	16500001	47.8518	54.1125	-6.26072
Ch8	64950001	65100001	51.1301	57.3901	-6.25993
Ch16	19800001	19950001	43.9312	50.1878	-6.25661
Ch12	26100001	26250001	54.1821	60.4308	-6.24869
Ch10	30150001	30300001	44.6072	50.854	-6.24681
Ch12	72900001	73050001	45.8882	52.1333	-6.2451
Ch26	37350001	37500001	44.9522	51.1777	-6.22552
Ch13	74700001	74850001	40.8352	47.0541	-6.21891
Ch27	20100001	20250001	50.0698	56.2882	-6.21834
Ch18	48600001	48750001	65.5143	71.7322	-6.2179
Ch25	6150001	6300001	44.9275	51.1453	-6.21783
Ch6	36600001	36750001	51.1399	57.3555	-6.21562
Ch10	81300001	81450001	46.5492	52.7595	-6.21028
Ch15	55500001	55650001	43.7473	49.9549	-6.20759
Chx	118500001	118650001	51.3552	57.5483	-6.1931
Ch12	78750001	78900001	43.4522	49.6419	-6.18972
Ch11	43800001	43950001	37.1178	43.305	-6.18715
Ch8	100500001	100650001	49.6304	55.8168	-6.18636
Ch29	15000001	15150001	50.6281	56.8139	-6.1858
Ch4	89400001	89550001	48.6519	54.8368	-6.18494
Ch28	15150001	15300001	43.7861	49.9663	-6.18017
Ch7	77850001	78000001	47.2781	53.4568	-6.17872
Ch29	41100001	41250001	47.5231	53.6996	-6.17649
Ch23	36450001	36600001	48.0559	54.227	-6.17104
Ch5	45450001	45600001	51.5316	57.7015	-6.1699
Ch12	14700001	14850001	44.6786	50.8436	-6.16498
Ch17	56400001	56550001	56.4146	62.5729	-6.15834
Ch15	41100001	41250001	49.3063	55.4624	-6.15611
Chx	93750001	93900001	45.4793	51.6343	-6.15497
Ch11	14850001	15000001	56.9024	63.0568	-6.15443
Ch1	55650001	55800001	47.7556	53.9037	-6.14813
Ch27	1350001	1500001	46.6495	52.7975	-6.14809
Ch9	30150001	30300001	43.6883	49.8343	-6.14599
Ch1	1500001	1650001	51.0024	57.144	-6.14158
Ch8	75450001	75600001	46.2262	52.355	-6.1288
Ch12	71850001	72000001	55.6522	61.78	-6.12777
Ch11	18000001	18150001	52.3764	58.5007	-6.12429
Ch10	93000001	93150001	46.3991	52.5211	-6.12198
Ch2	97350001	97500001	49.8871	56.0059	-6.11882
Ch21	56100001	56250001	43.2369	49.3557	-6.11878
Ch5	17550001	17700001	54.371	60.4861	-6.11508
Chx	96300001	96450001	56.0918	62.206	-6.11415
Ch14	58350001	58500001	49.8011	55.9091	-6.10799
Ch8	63900001	64050001	41.3373	47.4424	-6.10508
Ch11	16950001	17100001	44.062	50.1605	-6.09844
Ch14	1800001	1950001	45.2047	51.292	-6.08723
Ch7	9300001	9450001	43.0801	49.1647	-6.08459
Ch29	40200001	40350001	46.1388	52.221	-6.08222
Ch4	76350001	76500001	47.2739	53.3529	-6.07895
Chx	73950001	74100001	45.3728	51.4466	-6.07376
Ch5	89850001	90000001	56.3118	62.3827	-6.07088
Ch26	49350001	49500001	55.8472	61.9143	-6.06712
Ch6	113850001	114000001	57.9334	63.9992	-6.06583
Ch21	46950001	47100001	43.7205	49.7847	-6.06418
Chx	66750001	66900001	75.406	81.4691	-6.06316
Ch5	58500001	58650001	49.2689	55.3273	-6.05839
Ch6	57900001	58050001	43.4243	49.4815	-6.05714
Ch10	85800001	85950001	47.4575	53.5141	-6.05657
Chx	10200001	10350001	50.3382	56.3947	-6.0565
Ch4	93000001	93150001	50.5146	56.5634	-6.04885
Ch18	60900001	61050001	55.3177	61.3657	-6.04801
Ch15	49050001	49200001	64.8444	70.8922	-6.04777
Ch1	48750001	48900001	49.441	55.4874	-6.04643
Ch9	62100001	62250001	41.9106	47.9506	-6.04003
Ch29	44850001	45000001	47.8263	53.8653	-6.039
Ch11	86250001	86400001	41.3472	47.3834	-6.0362
Ch8	18300001	18450001	48.7884	54.8238	-6.03535
Ch15	18150001	18300001	44.7974	50.832	-6.0345
Ch17	60000001	60150001	43.3455	49.3713	-6.02577
Ch4	12300001	12450001	42.1757	48.2013	-6.0256
Ch28	10200001	10350001	48.6667	54.692	-6.02529
Ch1	138150001	138300001	46.6591	52.6806	-6.02151
Ch1	100200001	100350001	49.688	55.7088	-6.02076
Ch16	37050001	37200001	46.2623	52.2785	-6.01625
Ch27	34350001	34500001	46.6226	52.6379	-6.01526
Ch21	12750001	12900001	51.8446	57.8575	-6.01293
Ch5	65400001	65550001	45.6515	51.6634	-6.01195
Chx	93300001	93450001	55.7729	61.7822	-6.00936
Ch10	89250001	89400001	48.2009	54.1986	-5.99778
Ch3	84300001	84450001	44.1536	50.1492	-5.99565
Ch6	75150001	75300001	54.4037	60.3971	-5.99341
Ch5	39150001	39300001	43.9416	49.9333	-5.99161
Ch24	22050001	22200001	52.2157	58.2023	-5.98656
Ch3	39150001	39300001	47.966	53.9485	-5.98253
Ch7	9150001	9300001	49.1217	55.0983	-5.97655
Ch3	30900001	31050001	52.5261	58.4956	-5.96942
Ch13	44700001	44850001	45.3329	51.2944	-5.96156
Chx	92400001	92550001	44.9919	50.9514	-5.95946
Ch24	7350001	7500001	42.8038	48.7597	-5.9559
Ch19	47550001	47700001	47.2536	53.2084	-5.95482
Ch6	16200001	16350001	49.3948	55.3494	-5.95459
Ch5	15300001	15450001	44.2862	50.2356	-5.94945
Ch16	20400001	20550001	44.3326	50.278	-5.94536
Chx	98550001	98700001	48.8736	54.8158	-5.9422
Ch21	28200001	28350001	43.964	49.9004	-5.93642
Ch1	121200001	121350001	62.732	68.6678	-5.93571
Ch26	49650001	49800001	48.6489	54.573	-5.92406
Ch13	26850001	27000001	44.7288	50.6488	-5.91999
Ch14	57900001	58050001	45.4555	51.3609	-5.90544
Ch6	50100001	50250001	50.4613	56.3662	-5.90492
Ch1	142650001	142800001	47.0069	52.9047	-5.89782
Ch5	10350001	10500001	54.5892	60.4863	-5.89718
Ch1	47100001	47250001	44.6854	50.5796	-5.89413
Ch28	22650001	22800001	46.6992	52.5876	-5.8884
Ch5	42900001	43050001	51.9162	57.8042	-5.88795
Ch4	5100001	5250001	42.9276	48.8148	-5.88719
Chx	79200001	79350001	50.8127	56.6954	-5.8826
Ch5	42000001	42150001	53.0377	58.9197	-5.88201
Ch14	62550001	62700001	51.4523	57.3305	-5.8783
Ch20	27150001	27300001	48.2605	54.1373	-5.87687
Ch25	22200001	22350001	47.0776	52.9544	-5.8768
Ch13	72900001	73050001	45.0321	50.9047	-5.87264
Ch25	5250001	5400001	46.9242	52.7949	-5.87075
Chx	98700001	98850001	46.2094	52.0795	-5.87011
Chx	105750001	105900001	45.0225	50.8877	-5.86516
Ch10	74700001	74850001	38.1268	43.9911	-5.8643
Ch5	63900001	64050001	46.7537	52.6158	-5.8621
Ch28	20250001	20400001	47.6667	53.5258	-5.85909
Ch2	134850001	135000001	46.1952	52.053	-5.85771
Ch9	30000001	30150001	40.3949	46.2511	-5.85624
Ch11	28350001	28500001	51.9413	57.7948	-5.85345
Ch16	39900001	40050001	41.4585	47.3089	-5.85041
Ch6	6750001	6900001	45.0385	50.8804	-5.84186
Ch27	7500001	7650001	46.7417	52.5796	-5.83791
Ch2	37500001	37650001	47.2752	53.1055	-5.83036
Ch9	11850001	12000001	43.311	49.1378	-5.82677
Ch2	119850001	120000001	48.1696	53.995	-5.82544
Ch6	47400001	47550001	42.1039	47.9284	-5.82458
Ch11	26550001	26700001	50.2514	56.0759	-5.82452
Ch15	66750001	66900001	49.0336	54.857	-5.82342
Ch25	16950001	17100001	52.6616	58.4777	-5.81615
Ch19	2400001	2550001	45.5391	51.3524	-5.81332
Ch7	25050001	25200001	56.6757	62.4882	-5.81252
Ch7	69300001	69450001	49.9324	55.7416	-5.80924
Ch29	25800001	25950001	46.3974	52.2051	-5.80777
Ch21	44850001	45000001	44.2477	50.0501	-5.80235
Ch1	100650001	100800001	52.6445	58.442	-5.79754
Chx	81750001	81900001	47.3953	53.1896	-5.79431
Ch8	17400001	17550001	44.6153	50.4095	-5.79416
Ch28	6150001	6300001	49.9882	55.7803	-5.79215
Ch14	54900001	55050001	47.5306	53.3196	-5.78892
Ch11	45750001	45900001	38.0906	43.8792	-5.78858
Ch13	25200001	25350001	41.6454	47.4332	-5.78785
Ch17	41250001	41400001	49.1442	54.9224	-5.77819
Ch13	78300001	78450001	45.1654	50.9353	-5.76998
Ch1	59400001	59550001	51.0456	56.8148	-5.76928
Ch11	13650001	13800001	50.0026	55.7665	-5.76388
Ch25	4650001	4800001	46.1018	51.8616	-5.75972
Ch9	52050001	52200001	40.6024	46.3588	-5.75636
Chx	94950001	95100001	47.2624	53.0163	-5.75393
Ch25	5550001	5700001	43.5523	49.3056	-5.7533
Ch5	81150001	81300001	42.915	48.6656	-5.75061
Ch6	29850001	30000001	52.1469	57.8966	-5.74966
Ch13	74100001	74250001	42.5626	48.3085	-5.74591
Ch9	61500001	61650001	51.2009	56.9464	-5.74549
Ch21	46500001	46650001	41.1529	46.897	-5.74411
Ch14	17400001	17550001	44.8314	50.5746	-5.74317
Ch6	19350001	19500001	56.0802	61.8221	-5.74186
Ch5	10650001	10800001	38.1888	43.9262	-5.73735
Ch4	82950001	83100001	39.8013	45.5353	-5.73396
Ch24	25950001	26100001	47.5883	53.3222	-5.73391
Ch8	75750001	75900001	39.6369	45.3666	-5.72969
Ch28	25800001	25950001	40.9822	46.7107	-5.72851
Ch4	44400001	44550001	45.2016	50.9288	-5.72723
Ch5	15450001	15600001	44.4621	50.1838	-5.72172
Ch5	62400001	62550001	46.3064	52.028	-5.72155
Ch23	37800001	37950001	44.8912	50.6105	-5.71933
Ch2	95100001	95250001	45.3235	51.0426	-5.71915
Ch9	59400001	59550001	47.8488	53.5672	-5.71835
Ch7	51450001	51600001	46.7461	52.4576	-5.71149
Chx	97950001	98100001	46.7793	52.4877	-5.70841
Ch1	115800001	115950001	49.3719	55.0755	-5.70353
Chx	98250001	98400001	54.6974	60.398	-5.70059
Ch22	17100001	17250001	41.0065	46.7034	-5.69691
Ch27	34500001	34650001	45.1482	50.8398	-5.69162
Ch12	17700001	17850001	58.0098	63.6963	-5.6865
Ch3	3750001	3900001	44.3404	50.022	-5.68164
Ch8	83550001	83700001	48.5742	54.2526	-5.67844
Ch15	48000001	48150001	44.2666	49.9411	-5.67449
Ch10	53400001	53550001	40.9341	46.606	-5.67187
Ch18	49050001	49200001	46.5353	52.2046	-5.6693
Ch19	57600001	57750001	45.2024	50.8669	-5.66447
Ch1	116550001	116700001	52.3686	58.0323	-5.66375
Ch23	45600001	45750001	48.5928	54.2563	-5.66345
Ch24	38550001	38700001	48.0434	53.7026	-5.6592
Ch23	46500001	46650001	51.6473	57.3063	-5.65902
Ch6	70050001	70200001	42.8546	48.5041	-5.64952
Ch22	40500001	40650001	45.866	51.5117	-5.64565
Ch8	43350001	43500001	48.5788	54.2231	-5.64429
Ch24	13050001	13200001	41.2761	46.9188	-5.64273
Ch15	53100001	53250001	50.2459	55.8877	-5.64182
Chx	150001	300001	55.4426	61.0826	-5.64003
Ch1	122400001	122550001	50.3287	55.9674	-5.63877
Ch5	48900001	49050001	44.7697	50.4065	-5.63684
Ch4	13950001	14100001	45.45	51.0848	-5.63478
Ch20	69150001	69300001	41.1515	46.7765	-5.625
Ch28	18900001	19050001	51.027	56.6512	-5.62427
Ch1	135150001	135300001	48.3896	54.0139	-5.62427
Ch21	37200001	37350001	49.1491	54.7725	-5.62345
Ch1	43200001	43350001	41.4244	47.0448	-5.62045
Ch11	85050001	85200001	42.2891	47.9069	-5.61773
Ch8	66600001	66750001	44.3707	49.9875	-5.61686
Ch14	59400001	59550001	48.0512	53.667	-5.61585
Ch1	58200001	58350001	45.8932	51.5079	-5.61466
Chx	59700001	59850001	68.1875	73.7943	-5.60682
Ch17	46650001	46800001	43.9545	49.5601	-5.60567
Ch21	44250001	44400001	47.7936	53.3943	-5.60071
Ch11	10350001	10500001	53.6915	59.2916	-5.60009
Ch5	37950001	38100001	46.5232	52.1218	-5.59863
Ch22	51150001	51300001	49.1494	54.7465	-5.59704
Ch23	35850001	36000001	53.5676	59.1634	-5.59574
Ch1	43350001	43500001	43.1376	48.7328	-5.5952
Ch6	50700001	50850001	42.6658	48.2607	-5.59496
Ch12	81150001	81300001	54.4556	60.0493	-5.59376
Ch7	99750001	99900001	46.8688	52.4604	-5.5916
Ch24	16200001	16350001	49.8224	55.4057	-5.58327
Ch6	15750001	15900001	40.9926	46.5702	-5.5776
Ch6	45600001	45750001	43.8152	49.3858	-5.57061
Ch1	113400001	113550001	59.8641	65.4328	-5.56872
Chx	51150001	51300001	44.0945	49.6585	-5.56397
Ch24	18300001	18450001	46.8192	52.3805	-5.56122
Ch2	16650001	16800001	44.6752	50.2355	-5.56035
Ch22	47700001	47850001	43.5214	49.0775	-5.55606
Ch26	49800001	49950001	54.0771	59.625	-5.54797
Ch9	60150001	60300001	45.2062	50.7536	-5.54741
Ch27	16200001	16350001	52.3378	57.8841	-5.54631
Ch5	8850001	9000001	45.0919	50.6354	-5.54347
Chx	20250001	20400001	44.2279	49.769	-5.54103
Ch1	112800001	112950001	57.0479	62.5889	-5.54096
Ch14	37050001	37200001	48.9267	54.4673	-5.54058
Chx	111900001	112050001	39.9191	45.4587	-5.53967
Ch2	13200001	13350001	39.2591	44.7931	-5.53398
Ch14	61800001	61950001	43.2147	48.7476	-5.53293
Ch2	129900001	130050001	44.8294	50.3619	-5.53258
Ch8	12300001	12450001	48.9189	54.443	-5.5241
Chx	51600001	51750001	39.3181	44.8398	-5.52168
Chx	98100001	98250001	46.0938	51.6126	-5.5188
Chx	90900001	91050001	47.8005	53.3173	-5.51672
Ch24	24150001	24300001	47.5565	53.0705	-5.51404
Ch22	8400001	8550001	46.9778	52.4917	-5.51386
Ch6	99450001	99600001	57.648	63.1571	-5.5091
Ch1	117450001	117600001	53.1905	58.695	-5.50453
Ch15	50700001	50850001	45.7707	51.2698	-5.49904
Ch22	11700001	11850001	41.3343	46.8322	-5.49785
Ch5	80250001	80400001	48.5565	54.0525	-5.49603
Ch16	20100001	20250001	44.0692	49.5631	-5.49394
Chx	34500001	34650001	47.7888	53.2821	-5.49325
Ch1	115350001	115500001	45.7402	51.2275	-5.48737
Ch23	17100001	17250001	42.2828	47.7698	-5.48699
Ch12	38400001	38550001	39.5743	45.0583	-5.48398
Chx	97050001	97200001	55.4717	60.9542	-5.48249
Ch29	7350001	7500001	42.9545	48.4348	-5.48028
Ch1	56250001	56400001	50.8673	56.3459	-5.47857
Chx	92550001	92700001	47.4268	52.9038	-5.47697
Ch25	10050001	10200001	38.4473	43.9196	-5.47236
Ch21	36600001	36750001	52.8397	58.3021	-5.46232
Ch29	14550001	14700001	46.426	51.8869	-5.46092
Ch10	9450001	9600001	38.2958	43.7567	-5.4609
Ch26	30750001	30900001	46.9011	52.3581	-5.45693
Ch26	39900001	40050001	43.5676	49.0238	-5.45617
Ch1	55500001	55650001	52.2464	57.6992	-5.45284
Ch8	84750001	84900001	44.8325	50.2797	-5.4472
Ch4	87150001	87300001	48.5161	53.9523	-5.43621
Ch24	40800001	40950001	48.8571	54.2891	-5.43198
Ch7	43200001	43350001	50.1983	55.6298	-5.43149
Ch27	2700001	2850001	45.2317	50.6628	-5.43116
Ch1	100350001	100500001	54.1275	59.5563	-5.42878
Ch24	7500001	7650001	44.1245	49.548	-5.42345
Chx	88200001	88350001	48.9205	54.3433	-5.42275
Ch7	69150001	69300001	43.4049	48.8273	-5.42234
Ch3	111450001	111600001	44.2673	49.6865	-5.41918
Ch16	75000001	75150001	51.2898	56.7089	-5.41908
Ch20	49950001	50100001	43.3344	48.7533	-5.41889
Ch6	69450001	69600001	47.6175	53.0358	-5.41829
Ch27	20400001	20550001	45.4089	50.8265	-5.41763
Ch14	7200001	7350001	42.757	48.1707	-5.41367
Ch5	1050001	1200001	50.0582	55.4676	-5.4094
Ch20	57150001	57300001	51.9693	57.3783	-5.40894
Ch28	16800001	16950001	54.5734	59.9813	-5.40787
Ch16	28350001	28500001	49.5982	55.0011	-5.40286
Ch6	15900001	16050001	46.7748	52.1723	-5.39754
Ch23	34650001	34800001	47.6402	53.0373	-5.39712
Ch14	10650001	10800001	45.6957	51.0919	-5.39619
Ch25	23550001	23700001	42.532	47.9225	-5.39046
Chx	66150001	66300001	74.6699	80.0601	-5.39023
Ch24	20100001	20250001	46.9725	52.3598	-5.38729
Ch15	52800001	52950001	44.336	49.7217	-5.38572
Ch8	13500001	13650001	43.3397	48.7178	-5.37806
Ch1	142350001	142500001	45.021	50.3988	-5.37779
Ch8	67350001	67500001	46.8821	52.2557	-5.37357
Ch7	10650001	10800001	57.7531	63.1263	-5.37314
Ch6	88050001	88200001	46.7424	52.1128	-5.3704
Ch13	70350001	70500001	47.0619	52.4307	-5.36874
Ch11	92700001	92850001	40.3501	45.7173	-5.36716
Ch6	88200001	88350001	38.2222	43.587	-5.3648
Ch21	6600001	6750001	59.0047	64.3693	-5.36469
Ch26	1650001	1800001	46.7291	52.093	-5.36385
Ch20	7050001	7200001	41.3129	46.675	-5.36208
Ch17	54750001	54900001	53.8937	59.2539	-5.36018
Chx	71550001	71700001	42.4418	47.8013	-5.35954
Ch5	40050001	40200001	55.4134	60.7726	-5.35917
Chx	66450001	66600001	76.744	82.0911	-5.34705
Ch11	16500001	16650001	54.1808	59.5257	-5.34492
Ch15	150001	300001	58.0163	63.3608	-5.34445
Chx	105300001	105450001	53.0437	58.3863	-5.34255
Ch22	20400001	20550001	48.9516	54.2922	-5.34062
Ch20	53700001	53850001	47.2585	52.5968	-5.33828
Ch3	37500001	37650001	49.6604	54.9983	-5.33782
Chx	95250001	95400001	53.4297	58.7658	-5.3361
Ch3	5100001	5250001	45.8825	51.2117	-5.32928
Ch9	42600001	42750001	59.6712	64.9994	-5.32826
Ch29	20550001	20700001	53.6248	58.9506	-5.32586
Ch12	62850001	63000001	53.2075	58.5322	-5.3247
Ch10	89550001	89700001	46.0381	51.3628	-5.32461
Ch22	16200001	16350001	52.0625	57.3819	-5.31939
Ch23	9300001	9450001	51.0529	56.3684	-5.31558
Ch1	4050001	4200001	46.5917	51.9072	-5.31548
Ch5	42150001	42300001	42.8524	48.1629	-5.31049
Ch9	80400001	80550001	49.8778	55.1879	-5.31009
Ch28	9450001	9600001	53.0276	58.3375	-5.30985
Ch5	24450001	24600001	37.1063	42.4066	-5.30031
Ch14	4950001	5100001	49.5887	54.8886	-5.29986
Ch14	26400001	26550001	47.4765	52.7752	-5.29865
Ch13	78750001	78900001	51.5684	56.8663	-5.29789
Ch13	75300001	75450001	42.827	48.1248	-5.2978
Ch22	19350001	19500001	47.5224	52.8189	-5.29652
Ch6	79050001	79200001	48.0851	53.3774	-5.29235
Ch28	10650001	10800001	49.3024	54.5945	-5.29213
Ch18	7200001	7350001	44.3943	49.6853	-5.29096
Ch25	2850001	3000001	41.1062	46.3968	-5.29065
Ch7	15750001	15900001	46.6675	51.9567	-5.2892
Ch1	41850001	42000001	39.9537	45.2404	-5.28676
Ch19	31950001	32100001	43.9665	49.2528	-5.28635
Ch3	95100001	95250001	46.5624	51.8478	-5.28536
Ch25	18150001	18300001	51.0822	56.3666	-5.28442
Ch17	52650001	52800001	44.8574	50.1402	-5.2828
Ch10	29100001	29250001	53.2197	58.4989	-5.27916
Ch7	76050001	76200001	44.5595	49.8379	-5.27834
Ch6	14700001	14850001	42.097	47.3732	-5.27619
Ch1	135450001	135600001	49.4982	54.774	-5.27584
Ch1	144150001	144300001	44.6308	49.906	-5.27525
Ch12	17100001	17250001	50.4097	55.6826	-5.27281
Ch12	17250001	17400001	44.1692	49.4413	-5.27206
Chx	34350001	34500001	48.6206	53.8915	-5.27095
Ch27	16350001	16500001	55.1471	60.4174	-5.27036
Ch14	30000001	30150001	51.045	56.3136	-5.26853
Ch11	77850001	78000001	44.9188	50.187	-5.26818
Chx	9600001	9750001	51.132	56.3971	-5.26507
Ch21	10200001	10350001	50.9338	56.1981	-5.26431
Ch1	2400001	2550001	48.0233	53.2852	-5.26181
Ch19	50850001	51000001	42.174	47.4349	-5.26085
Ch7	76650001	76800001	45.8868	51.1471	-5.26037
Ch8	150001	300001	57.7615	63.0204	-5.25893
Ch18	55200001	55350001	50.0118	55.2662	-5.25436
Ch13	61950001	62100001	38.056	43.3096	-5.25357
Ch2	96600001	96750001	43.9878	49.2396	-5.25179
Chx	60450001	60600001	69.3195	74.5704	-5.25092
Ch14	4800001	4950001	45.4667	50.7167	-5.24997
Ch11	103050001	103200001	48.6528	53.8957	-5.24287
Ch8	35550001	35700001	42.9889	48.2302	-5.24138
Ch25	15600001	15750001	43.5919	48.8293	-5.23736
Chx	71400001	71550001	43.0455	48.2799	-5.23438
Ch5	22200001	22350001	48.4616	53.6953	-5.23368
Ch8	16500001	16650001	51.0541	56.2825	-5.22842
Ch16	46950001	47100001	47.9708	53.1973	-5.22645
Ch6	5100001	5250001	45.3708	50.5954	-5.22461
Ch21	35850001	36000001	47.7802	53.0025	-5.2223
Ch13	24450001	24600001	49.2964	54.5147	-5.21829
Ch21	13200001	13350001	49.3758	54.5914	-5.21561
Ch14	67800001	67950001	41.8271	47.04	-5.21289
Ch28	20400001	20550001	42.8944	48.1065	-5.21216
Ch4	91500001	91650001	49.9949	55.2053	-5.21041
Chx	93600001	93750001	53.8207	59.0308	-5.2101
Ch3	29700001	29850001	47.9487	53.158	-5.20925
Ch18	55050001	55200001	50.8947	56.1039	-5.20919
Ch14	19800001	19950001	46.6628	51.8716	-5.2088
Chx	53700001	53850001	54.4147	59.6173	-5.20265
Ch19	2100001	2250001	42.8826	48.0849	-5.20233
Ch9	89250001	89400001	50.0236	55.2237	-5.20006
Ch14	2250001	2400001	48.5622	53.7595	-5.19737
Ch29	18450001	18600001	50.3075	55.5001	-5.19252
Ch25	31950001	32100001	50.3443	55.5351	-5.19082
Ch29	26250001	26400001	48.9994	54.1843	-5.18492
Ch9	58500001	58650001	48.1946	53.3751	-5.18055
Ch5	103200001	103350001	49.0893	54.2634	-5.17407
Ch13	21900001	22050001	43.1943	48.3672	-5.17289
Ch14	7500001	7650001	51.6169	56.7876	-5.17075
Ch8	18150001	18300001	46.6402	51.807	-5.16681
Chx	78150001	78300001	56.2917	61.4569	-5.16524
Ch9	29700001	29850001	48.6036	53.7666	-5.16298
Ch11	43200001	43350001	44.375	49.5379	-5.16289
Ch15	53400001	53550001	54.8517	60.0099	-5.15821
Ch27	1050001	1200001	39.6797	44.8342	-5.1545
Ch4	91050001	91200001	51.9485	57.1028	-5.15432
Ch11	71100001	71250001	48.4344	53.5884	-5.15404
Ch1	450001	600001	45.3777	50.5266	-5.1489
Ch28	33000001	33150001	41.9153	47.0637	-5.14841
Ch1	40200001	40350001	55.3379	60.486	-5.14809
Ch5	60450001	60600001	45.2701	50.4176	-5.14755
Ch23	43950001	44100001	46.9838	52.1302	-5.14636
Ch29	45150001	45300001	52.5187	57.6615	-5.14278
Ch1	112200001	112350001	55.4212	60.563	-5.14175
Ch29	24450001	24600001	44.222	49.363	-5.14102
Ch6	65850001	66000001	43.2955	48.4326	-5.13712
Ch3	89100001	89250001	45.4204	50.555	-5.13468
Ch12	42600001	42750001	44.8032	49.9374	-5.13424
Ch6	80850001	81000001	45.6769	50.8077	-5.13084
Ch14	52200001	52350001	47.2655	52.3958	-5.13034
Ch17	29700001	29850001	46.4897	51.6197	-5.13
Ch7	99150001	99300001	43.6553	48.7852	-5.12996
Ch17	43050001	43200001	50.3054	55.4349	-5.12954
Ch2	21000001	21150001	38.4745	43.6017	-5.12712
Ch14	9900001	10050001	48.2164	53.3429	-5.12651
Ch12	59400001	59550001	47.7863	52.9127	-5.12636
Chx	59550001	59700001	67.883	73.009	-5.12599
Ch25	6000001	6150001	42.1416	47.2624	-5.12083
Chx	19650001	19800001	53.6914	58.8099	-5.1185
Ch7	73950001	74100001	45.8744	50.9911	-5.11678
Ch16	52050001	52200001	45.6014	50.7172	-5.11578
Ch6	55350001	55500001	51.4395	56.5513	-5.11179
Ch26	40950001	41100001	42.3905	47.5012	-5.11073
Ch12	41550001	41700001	55.7823	60.8887	-5.10634
Ch9	28050001	28200001	54.2925	59.3957	-5.10319
Ch1	121950001	122100001	51.4176	56.5206	-5.10303
Ch16	40050001	40200001	44.91	50.0043	-5.09431
Ch18	54000001	54150001	44.0864	49.1805	-5.09416
Ch27	38700001	38850001	54.3116	59.4046	-5.09298
Chx	21450001	21600001	39.4413	44.5318	-5.09051
Ch21	55200001	55350001	40.5354	45.6215	-5.08612
Ch12	17400001	17550001	51.5723	56.6581	-5.08574
Ch9	51600001	51750001	47.6725	52.7574	-5.08488
Ch23	48600001	48750001	54.2953	59.376	-5.08068
Ch14	3450001	3600001	41.3802	46.4585	-5.0783
Ch21	16050001	16200001	49.5369	54.6137	-5.07679
Ch6	12900001	13050001	48.8994	53.9751	-5.07568
Ch24	55950001	56100001	50.1628	55.2384	-5.07565
Ch10	7500001	7650001	43.1603	48.2343	-5.07399
Ch23	27750001	27900001	34.8947	39.9674	-5.07266
Ch26	35250001	35400001	42.909	47.9786	-5.06956
Ch1	57300001	57450001	45.3981	50.4662	-5.06813
Ch2	14100001	14250001	35.7254	40.7918	-5.06633
Ch9	77550001	77700001	60.3645	65.4291	-5.06456
Chx	13950001	14100001	49.2192	54.2834	-5.06423
Ch24	16800001	16950001	43.8836	48.9453	-5.0617
Ch18	49650001	49800001	64.8265	69.8836	-5.05706
Ch6	82350001	82500001	45.6472	50.7022	-5.05505
Ch25	1500001	1650001	48.4079	53.4624	-5.0545
Ch7	69750001	69900001	45.6819	50.7332	-5.05124
Chx	69000001	69150001	84.9585	90.0077	-5.04915
Ch6	75300001	75450001	45.1182	50.166	-5.04783
Ch28	18450001	18600001	41.9278	46.9722	-5.04442
Ch22	51300001	51450001	67.422	72.4656	-5.04363
Ch21	16200001	16350001	52.7048	57.7478	-5.04299
Ch15	17250001	17400001	40.9456	45.9852	-5.03954
Ch29	19500001	19650001	55.3063	60.3443	-5.03797
Ch14	18600001	18750001	50.1862	55.224	-5.03771
Ch11	14250001	14400001	52.7168	57.7528	-5.03598
Ch6	54900001	55050001	42.9541	47.9893	-5.03516
Ch11	84900001	85050001	43.3473	48.3814	-5.03405
Ch29	25650001	25800001	49.7811	54.8127	-5.03164
Ch26	37950001	38100001	46.8099	51.8357	-5.02589
Ch22	16500001	16650001	54.8225	59.8474	-5.02496
Ch1	142950001	143100001	46.0709	51.0955	-5.02455
Ch16	22500001	22650001	47.8991	52.9225	-5.02344
Ch7	71700001	71850001	47.2409	52.2592	-5.01824
Ch4	100950001	101100001	41.5402	46.5579	-5.01778
Ch3	35850001	36000001	55.658	60.6754	-5.01738
Ch5	105900001	106050001	39.6503	44.6633	-5.01299
Ch2	134250001	134400001	49.8232	54.8359	-5.01273
Ch8	70200001	70350001	44.0161	49.0283	-5.0122
Ch10	7800001	7950001	42.8898	47.9004	-5.01062
Ch19	16200001	16350001	45.4224	50.4305	-5.00804
Ch13	8700001	8850001	45.0769	50.0832	-5.00632
Ch5	103650001	103800001	44.0548	49.0598	-5.00499
Ch19	48750001	48900001	40.3465	45.3496	-5.00309
Ch27	20250001	20400001	46.8468	51.8461	-4.9993
Ch12	31650001	31800001	41.2271	46.2252	-4.99807
Ch2	117900001	118050001	58.6796	63.6774	-4.99783
Ch2	96300001	96450001	58.8928	63.8878	-4.99506
Ch28	27150001	27300001	40.3713	45.3574	-4.98608
Ch2	126450001	126600001	46.1429	51.127	-4.98409
Ch5	47100001	47250001	53.5702	58.5528	-4.98254
Chx	14850001	15000001	47.4055	52.3871	-4.98166
Ch27	14850001	15000001	57.9819	62.9635	-4.98157
Ch22	42750001	42900001	49.7534	54.7344	-4.981
Ch10	57450001	57600001	44.6439	49.6234	-4.97954
Ch5	43500001	43650001	44.4228	49.4013	-4.9785
Ch14	7350001	7500001	44.0122	48.9873	-4.97513
Ch17	42600001	42750001	47.4997	52.4735	-4.97371
Ch5	41850001	42000001	47.0414	52.0131	-4.97173
Ch1	122250001	122400001	48.4427	53.4116	-4.96887
Ch5	45600001	45750001	46.9779	51.9466	-4.96861
Ch26	34800001	34950001	43.774	48.7412	-4.96711
Ch2	4350001	4500001	48.5075	53.4741	-4.96662
Ch4	13200001	13350001	44.8244	49.7896	-4.96522
Ch19	37950001	38100001	33.7656	38.7283	-4.96268
Ch25	3300001	3450001	53.8399	58.7981	-4.95822
Ch1	91800001	91950001	42.7288	47.6854	-4.95663
Ch11	103800001	103950001	51.5324	56.4861	-4.95366
Ch12	27000001	27150001	45.3861	50.3378	-4.9517
Ch3	110400001	110550001	41.4784	46.4285	-4.95017
Ch5	39000001	39150001	46.2682	51.2183	-4.95007
Ch14	25200001	25350001	44.0809	49.0297	-4.94889
Ch27	1650001	1800001	54.8952	59.8408	-4.94564
Chx	65250001	65400001	69.4259	74.3704	-4.94449
Ch6	114000001	114150001	55.2675	60.2099	-4.94243
Ch18	19500001	19650001	51.2231	56.1653	-4.94218
Ch2	80700001	80850001	60.7222	65.6634	-4.94118
Ch14	35100001	35250001	56.0127	60.9529	-4.94019
Chx	114900001	115050001	50.247	55.1855	-4.93847
Ch11	82650001	82800001	44.9602	49.8959	-4.93568
Ch4	72150001	72300001	47.2045	52.1389	-4.93441
Ch5	37650001	37800001	47.711	52.6419	-4.93091
Ch3	28950001	29100001	51.6565	56.585	-4.92853
Ch4	91800001	91950001	47.0881	52.0147	-4.92659
Ch2	66150001	66300001	46.8878	51.8143	-4.92655
Chx	20100001	20250001	55.4455	60.3677	-4.92224
Ch4	27000001	27150001	50.2638	55.1855	-4.92175
Chx	91650001	91800001	47.7489	52.6697	-4.9208
Ch3	68850001	69000001	41.4926	46.4126	-4.91993
Ch14	5400001	5550001	36.8062	41.7238	-4.9176
Ch5	9450001	9600001	47.8261	52.7435	-4.91732
Ch23	3300001	3450001	47.8757	52.7795	-4.90378
Ch18	54150001	54300001	45.8282	50.7296	-4.90145
Ch2	83550001	83700001	48.1082	53.0083	-4.90004
Ch16	19950001	20100001	41.1575	46.0571	-4.89958
Ch12	4050001	4200001	58.1754	63.0746	-4.89929
Ch18	32250001	32400001	46.7935	51.6885	-4.89498
Ch27	3300001	3450001	41.646	46.5401	-4.89408
Ch4	15000001	15150001	41.5009	46.3939	-4.89301
Ch21	9000001	9150001	42.8182	47.7102	-4.89199
Ch22	34350001	34500001	45.0271	49.9089	-4.88185
Ch7	38850001	39000001	48.5078	53.3886	-4.88076
Ch6	57300001	57450001	52.3408	57.2206	-4.87971
Ch7	40200001	40350001	48.8919	53.768	-4.87611
Ch9	10800001	10950001	45.9216	50.7976	-4.87591
Ch26	16800001	16950001	44.0966	48.9716	-4.87501
Ch28	20550001	20700001	50.272	55.1464	-4.87434
Ch3	21150001	21300001	43.4164	48.2907	-4.87427
Ch7	10500001	10650001	40.8476	45.7198	-4.87216
Ch25	13650001	13800001	48.5793	53.4499	-4.87059
Ch14	32550001	32700001	58.2701	63.1401	-4.86996
Ch14	55650001	55800001	49.3879	54.254	-4.86605
Chx	73500001	73650001	49.9703	54.8357	-4.86539
Chx	38700001	38850001	45.8743	50.7388	-4.86449
Ch22	8700001	8850001	53.0037	57.8629	-4.85921
Ch21	30450001	30600001	44.574	49.4327	-4.85871
Ch5	2850001	3000001	41.6841	46.5414	-4.85732
Ch27	3000001	3150001	41.1504	46.0059	-4.85541
Ch10	63750001	63900001	45.9873	50.842	-4.85473
Ch9	39600001	39750001	46.2434	51.0971	-4.85371
Ch6	56400001	56550001	45.9531	50.8051	-4.85192
Ch28	22050001	22200001	52.725	57.5751	-4.85008
Ch26	40050001	40200001	46.5145	51.3642	-4.84975
Ch21	14250001	14400001	48.4011	53.2492	-4.84808
Ch4	93450001	93600001	42.9722	47.813	-4.84081
Ch23	28950001	29100001	48.3027	53.1435	-4.8408
Ch10	53700001	53850001	42.2319	47.0717	-4.83979
Ch5	49200001	49350001	40.5704	45.4091	-4.8387
Ch21	60750001	60900001	52.8754	57.7135	-4.83819
Ch26	1350001	1500001	41.9055	46.7434	-4.83788
Ch9	62250001	62400001	45.9764	50.8082	-4.8318
Ch4	14850001	15000001	46.5895	51.4211	-4.83155
Ch4	53700001	53850001	50.2159	55.0462	-4.83027
Ch6	36300001	36450001	51.3771	56.2069	-4.82974
Ch16	50550001	50700001	48.1194	52.9487	-4.82926
Ch5	8550001	8700001	41.4412	46.2703	-4.82914
Ch7	49800001	49950001	53.4707	58.2991	-4.8284
Ch8	94350001	94500001	49.323	54.1512	-4.82811
Ch8	39900001	40050001	41.1602	45.9842	-4.82406
Ch10	7950001	8100001	45.1892	50.0126	-4.82334
Ch27	1800001	1950001	49.5274	54.3499	-4.82246
Ch8	5850001	6000001	48.4394	53.26	-4.82062
Ch1	58800001	58950001	53.9706	58.7905	-4.81987
Ch23	15000001	15150001	51.4344	56.2537	-4.81923
Ch10	31350001	31500001	50.4242	55.2419	-4.8177
Ch24	10650001	10800001	45.6835	50.5003	-4.81674
Ch9	18450001	18600001	42.7707	47.587	-4.81631
Ch20	9150001	9300001	44.1973	49.0118	-4.81448
Ch17	43650001	43800001	58.4643	63.2762	-4.81193
Ch14	59550001	59700001	44.6425	49.453	-4.81052
Ch15	49950001	50100001	37.292	42.1011	-4.80905
Ch12	44850001	45000001	47.9576	52.764	-4.80639
Ch10	55350001	55500001	51.4722	56.2773	-4.80506
Ch29	44100001	44250001	41.7475	46.5521	-4.80455
Ch21	3450001	3600001	49.3404	54.144	-4.80358
Ch21	49800001	49950001	58.2278	63.025	-4.79726
Ch26	30150001	30300001	38.2989	43.0941	-4.79522
Ch6	12600001	12750001	50.9315	55.726	-4.79448
Ch3	88800001	88950001	39.9067	44.6987	-4.79199
Ch7	52500001	52650001	53.9717	58.7632	-4.79157
Ch3	110700001	110850001	46.6727	51.4636	-4.79094
Ch8	60150001	60300001	42.4272	47.218	-4.79081
Ch3	12150001	12300001	60.2708	65.0613	-4.7905
Ch4	83400001	83550001	52.2829	57.0726	-4.7897
Ch5	38400001	38550001	52.6836	57.472	-4.78837
Ch5	39600001	39750001	57.6168	62.4045	-4.78772
Ch14	15150001	15300001	43.306	48.0934	-4.78735
Ch10	24300001	24450001	56.3454	61.1315	-4.78609
Ch13	70800001	70950001	50.6255	55.4097	-4.78421
Ch13	69150001	69300001	58.0514	62.8311	-4.7797
Chx	9450001	9600001	49.8972	54.6768	-4.77961
Ch9	28200001	28350001	48.8295	53.6089	-4.77939
Ch9	23550001	23700001	43.0396	47.8173	-4.77773
Ch1	57750001	57900001	47.7052	52.4816	-4.77635
Ch14	22800001	22950001	47.369	52.144	-4.77506
Ch13	77250001	77400001	44.6255	49.3991	-4.77358
Ch5	99600001	99750001	47.886	52.6555	-4.76954
Ch19	29700001	29850001	45.7219	50.4884	-4.76649
Ch1	129750001	129900001	47.7992	52.5646	-4.76541
Ch6	22800001	22950001	52.238	57.0019	-4.76394
Ch14	62400001	62550001	45.182	49.9413	-4.75929
Ch24	18000001	18150001	43.9265	48.6851	-4.75859
Ch4	50550001	50700001	55.6597	60.4182	-4.75844
Ch8	80550001	80700001	43.6617	48.4193	-4.75757
Ch16	41250001	41400001	48.3911	53.1477	-4.7566
Ch14	53550001	53700001	44.4641	49.2187	-4.7546
Ch1	40800001	40950001	52.3535	57.1066	-4.75308
Ch15	49650001	49800001	44.0893	48.8387	-4.7494
Ch11	18600001	18750001	44.2898	49.0373	-4.74754
Chx	62850001	63000001	82.3441	87.0914	-4.74733
Ch2	109650001	109800001	57.9841	62.7314	-4.74726
Ch24	22800001	22950001	44.2312	48.9772	-4.74604
Ch3	85050001	85200001	50.6515	55.3962	-4.74471
Ch3	70500001	70650001	42.6389	47.3834	-4.7445
Ch16	67650001	67800001	46.8061	51.5506	-4.74447
Ch25	4350001	4500001	40.767	45.5112	-4.74417
Ch27	18450001	18600001	54.7024	59.4461	-4.74368
Chx	37050001	37200001	45.8139	50.5573	-4.74338
Ch11	93150001	93300001	37.1984	41.9405	-4.74204
Ch24	37650001	37800001	50.5735	55.3103	-4.73679
Ch8	14850001	15000001	50.0489	54.7855	-4.73661
Ch6	69900001	70050001	37.9365	42.6724	-4.73593
Ch5	22350001	22500001	44.9898	49.7253	-4.73553
Ch7	11250001	11400001	46.2386	50.9737	-4.73511
Ch21	36900001	37050001	50.9763	55.7109	-4.73461
Ch16	26100001	26250001	42.7372	47.4673	-4.73013
Ch8	108600001	108750001	47.8833	52.6091	-4.72584
Ch1	146850001	147000001	39.4888	44.2122	-4.72339
Ch13	26250001	26400001	46.3807	51.1005	-4.71977
Ch17	52500001	52650001	44.1989	48.9182	-4.71936
Ch9	36450001	36600001	40.6674	45.3864	-4.71894
Ch9	24600001	24750001	44.0789	48.7932	-4.71421
Ch23	29100001	29250001	45.3724	50.0859	-4.71352
Ch14	60000001	60150001	46.0197	50.7312	-4.71157
Ch6	25650001	25800001	45.6964	50.4073	-4.7109
Ch4	9900001	10050001	51.1921	55.902	-4.70986
Ch8	14100001	14250001	45.447	50.1544	-4.7074
Ch1	69000001	69150001	40.6625	45.3677	-4.70519
Ch9	27900001	28050001	46.5565	51.2602	-4.70373
Ch2	97950001	98100001	49.7067	54.4103	-4.70366
Ch1	58350001	58500001	46.4142	51.115	-4.70083
Ch5	104400001	104550001	45.7277	50.4279	-4.70023
Ch20	14550001	14700001	37.2269	41.927	-4.70011
Ch24	52800001	52950001	42.2376	46.9332	-4.69567
Ch2	78450001	78600001	44.7243	49.4199	-4.69566
Ch5	89700001	89850001	49.9967	54.6915	-4.69485
Chx	33900001	34050001	44.605	49.2998	-4.6948
Ch21	13950001	14100001	42.0563	46.7472	-4.69082
Ch1	117900001	118050001	53.7748	58.4638	-4.68905
Ch11	60450001	60600001	51.164	55.8528	-4.68877
Ch27	150001	300001	38.7456	43.4342	-4.68858
Ch1	104700001	104850001	62.0694	66.7567	-4.68724
Ch17	53100001	53250001	47.7379	52.4247	-4.68689
Ch1	111750001	111900001	49.0021	53.6862	-4.68412
Ch11	27300001	27450001	47.5433	52.2272	-4.68392
Ch13	9750001	9900001	50.2269	54.908	-4.68111
Ch3	88350001	88500001	45.2776	49.9572	-4.67963
Ch8	70650001	70800001	40.6846	45.359	-4.67432
Ch2	97650001	97800001	50.306	54.974	-4.66804
Ch27	26100001	26250001	48.2693	52.9373	-4.66803
Ch22	49050001	49200001	52.4829	57.1494	-4.66655
Ch16	53400001	53550001	47.2712	51.9365	-4.66534
Ch13	76650001	76800001	54.0192	58.6832	-4.66394
Ch8	50400001	50550001	43.0592	47.723	-4.66384
Ch9	47100001	47250001	50.5186	55.1816	-4.66295
Chx	91800001	91950001	54.4492	59.1075	-4.65835
Ch16	38250001	38400001	46.8177	51.4736	-4.65583
Ch14	12150001	12300001	48.556	53.2117	-4.65564
Ch26	38550001	38700001	48.2005	52.8542	-4.65367
Ch15	50550001	50700001	51.7719	56.4243	-4.65233
Chx	30900001	31050001	48.8839	53.5346	-4.65074
Ch12	80700001	80850001	53.3404	57.991	-4.65064
Chx	52650001	52800001	53.1512	57.8006	-4.64939
Ch15	52950001	53100001	46.9524	51.6001	-4.64771
Ch24	19200001	19350001	41.9687	46.6155	-4.64679
Ch24	42600001	42750001	52.7031	57.3492	-4.64613
Ch1	120000001	120150001	48.8763	53.5224	-4.64608
Ch10	53250001	53400001	49.4986	54.1442	-4.64559
Ch2	36450001	36600001	43.7702	48.4146	-4.64444
Ch9	89700001	89850001	49.2817	53.9256	-4.64398
Ch1	125250001	125400001	54.95	59.5916	-4.64163
Ch18	53250001	53400001	43.7024	48.3436	-4.64119
Ch13	69600001	69750001	40.4403	45.0805	-4.64025
Ch8	34350001	34500001	43.6182	48.2506	-4.63232
Ch27	7650001	7800001	44.201	48.8316	-4.63053
Ch4	16050001	16200001	42.8354	47.4644	-4.62904
Ch9	89550001	89700001	46.6124	51.2413	-4.62889
Ch13	10350001	10500001	51.5621	56.1909	-4.62877
Ch24	10800001	10950001	43.6331	48.2599	-4.62679
Ch11	73950001	74100001	51.26	55.8825	-4.62246
Ch9	76200001	76350001	43.7149	48.3367	-4.62183
Ch16	75150001	75300001	49.4678	54.0822	-4.61449
Ch5	105150001	105300001	49.5949	54.2083	-4.61346
Ch5	56100001	56250001	37.6282	42.2404	-4.61219
Ch28	22350001	22500001	50.1724	54.7844	-4.61192
Ch3	84900001	85050001	47.8455	52.4573	-4.6118
Ch27	17550001	17700001	48.3385	52.9496	-4.61111
Ch6	55800001	55950001	39.1557	43.7637	-4.60797
Ch11	70950001	71100001	52.2217	56.8275	-4.60575
Ch13	10650001	10800001	50.7775	55.3808	-4.60334
Ch7	59100001	59250001	48.7968	53.3964	-4.59956
Ch1	123600001	123750001	45.9669	50.5601	-4.5932
Ch9	72750001	72900001	43.5112	48.1027	-4.59153
Chx	92100001	92250001	53.4551	58.0453	-4.59022
Ch3	111150001	111300001	43.9237	48.5127	-4.58894
Ch4	83550001	83700001	50.7291	55.3177	-4.58867
Ch9	35100001	35250001	42.0201	46.6045	-4.58445
Ch21	46650001	46800001	41.3505	45.9345	-4.58409
Ch11	71550001	71700001	38.8787	43.4602	-4.58148
Ch12	38700001	38850001	48.4344	53.0143	-4.57987
Ch15	3000001	3150001	44.4468	49.0262	-4.57937
Ch5	43050001	43200001	45.6641	50.2407	-4.57663
Ch14	67950001	68100001	52.1746	56.7486	-4.57404
Ch1	56400001	56550001	47.2718	51.8442	-4.57238
Ch4	93300001	93450001	44.7408	49.313	-4.5722
Ch25	21900001	22050001	39.1061	43.6756	-4.5695
Ch11	87450001	87600001	45.4435	50.0125	-4.56897
Ch16	54300001	54450001	48.7859	53.3533	-4.56737
Ch6	36900001	37050001	48.0102	52.5771	-4.56692
Ch25	30750001	30900001	52.6567	57.2234	-4.56675
Chx	96900001	97050001	48.9104	53.4763	-4.56593
Ch23	44400001	44550001	49.9626	54.5272	-4.56456
Ch22	34950001	35100001	46.631	51.1946	-4.56366
Ch2	46650001	46800001	43.7955	48.3571	-4.5616
Ch22	8250001	8400001	50.5894	55.1505	-4.56108
Ch29	5100001	5250001	48.7614	53.3222	-4.56076
Ch1	111450001	111600001	45.2753	49.8296	-4.55426
Ch7	74700001	74850001	39.7966	44.3508	-4.55419
Ch2	32400001	32550001	46.1011	50.6549	-4.55382
Ch6	63450001	63600001	42.641	47.191	-4.55005
Ch12	45600001	45750001	46.4417	50.9839	-4.54221
Ch14	37200001	37350001	45.452	49.9918	-4.53985
Ch19	60300001	60450001	47.3971	51.9368	-4.53975
Ch5	55800001	55950001	43.6754	48.2114	-4.53609
Ch2	4500001	4650001	46.8021	51.3375	-4.5354
Ch8	19050001	19200001	45.9138	50.4479	-4.53412
Ch7	59850001	60000001	42.1706	46.7045	-4.53399
Ch8	18450001	18600001	50.2255	54.7589	-4.53334
Ch21	54000001	54150001	47.2374	51.7704	-4.53292
Ch5	10200001	10350001	48.3793	52.9115	-4.53221
Ch6	45750001	45900001	40.6099	45.1406	-4.53069
Ch12	25050001	25200001	43.2069	47.7366	-4.52968
Ch5	80550001	80700001	41.8303	46.3589	-4.52858
Ch5	47550001	47700001	43.3336	47.861	-4.52735
Ch3	75450001	75600001	47.261	51.7871	-4.52608
Ch8	25500001	25650001	53.8602	58.3768	-4.51655
Chx	110850001	111000001	49.7545	54.2687	-4.51418
Ch26	14700001	14850001	56.1289	60.6425	-4.5136
Ch5	39750001	39900001	51.6884	56.1977	-4.50929
Ch19	33900001	34050001	50.7878	55.2965	-4.50876
Ch17	54900001	55050001	51.2683	55.7769	-4.50859
Ch29	5700001	5850001	48.1541	52.6599	-4.50588
Ch3	63750001	63900001	48.1821	52.6877	-4.50564
Ch17	42750001	42900001	53.8828	58.3868	-4.50399
Ch22	53700001	53850001	51.7381	56.2401	-4.502
Ch8	72300001	72450001	45.3609	49.8615	-4.50055
Ch19	32550001	32700001	38.0107	42.5107	-4.50004
Ch14	65700001	65850001	48.2482	52.7439	-4.49571
Ch7	41250001	41400001	42.9454	47.4398	-4.49448
Ch9	55800001	55950001	48.6467	53.141	-4.49436
Ch21	46350001	46500001	41.8193	46.31	-4.4907
Ch5	49800001	49950001	45.5195	50.0097	-4.4902
Ch12	41700001	41850001	54.3746	58.864	-4.4893
Ch21	1200001	1350001	54.8479	59.3361	-4.48827
Ch10	46500001	46650001	43.4335	47.9206	-4.4871
Ch9	79350001	79500001	48.5502	53.0355	-4.48532
Ch23	34500001	34650001	36.4379	40.9229	-4.48497
Ch8	7650001	7800001	41.8951	46.3789	-4.48378
Ch8	55350001	55500001	51.347	55.8299	-4.48295
Ch1	58500001	58650001	51.6526	56.1324	-4.47974
Ch28	9300001	9450001	44.6056	49.0844	-4.47877
Ch10	34950001	35100001	51.1622	55.6408	-4.47854
Ch5	64200001	64350001	48.7735	53.2498	-4.47629
Ch25	16800001	16950001	49.8582	54.3334	-4.47526
Ch3	31950001	32100001	47.9453	52.4181	-4.47271
Ch14	38250001	38400001	47.9651	52.4376	-4.47255
Chx	53550001	53700001	45.8987	50.3705	-4.47187
Ch8	58050001	58200001	39.7893	44.2607	-4.47136
Ch16	48000001	48150001	55.6048	60.0755	-4.47074
Ch8	89700001	89850001	42.937	47.4072	-4.47022
Ch4	92700001	92850001	57.6198	62.089	-4.46919
Ch12	900001	1050001	49.0104	53.4743	-4.46389
Ch1	7200001	7350001	51.3886	55.8524	-4.46379
Ch19	23250001	23400001	46.7216	51.1853	-4.46365
Ch7	25500001	25650001	47.9673	52.4287	-4.46138
Ch24	15900001	16050001	44.5581	49.018	-4.45992
Ch9	32550001	32700001	46.1825	50.6421	-4.45959
Ch5	57300001	57450001	51.3273	55.7845	-4.45719
Ch20	5250001	5400001	44.0382	48.4948	-4.45667
Ch13	26100001	26250001	54.5261	58.9823	-4.45624
Ch5	73200001	73350001	47.5553	52.0108	-4.45557
Ch3	75900001	76050001	48.2823	52.7352	-4.45295
Ch8	8100001	8250001	42.2462	46.6978	-4.45162
Ch14	8100001	8250001	44.4896	48.9404	-4.4508
Ch8	57900001	58050001	42.2946	46.7447	-4.45006
Ch11	70650001	70800001	56.8363	61.2855	-4.44925
Ch22	21300001	21450001	50.8463	55.2948	-4.44842
Ch6	18150001	18300001	53.8569	58.305	-4.44811
Ch7	10350001	10500001	47.688	52.1357	-4.44762
Ch16	24450001	24600001	47.2611	51.7082	-4.44715
Ch23	45900001	46050001	53.2004	57.6463	-4.44592
Ch4	100200001	100350001	50.256	54.699	-4.44294
Ch25	2550001	2700001	51.7385	56.1807	-4.4422
Ch1	40950001	41100001	46.4018	50.84	-4.43822
Ch4	77700001	77850001	54.5462	58.9842	-4.43802
Ch11	43050001	43200001	37.7689	42.206	-4.43704
Ch28	10800001	10950001	43.4098	47.8467	-4.43695
Ch18	48900001	49050001	62.6556	67.0906	-4.43506
Ch28	28650001	28800001	43.3712	47.8049	-4.43378
Ch2	11700001	11850001	51.354	55.7871	-4.43312
Ch22	13050001	13200001	52.6509	57.0759	-4.42505
Chx	12150001	12300001	53.8002	58.2246	-4.42431
Ch10	46950001	47100001	46.6437	51.0664	-4.42275
Ch21	8850001	9000001	49.5275	53.9498	-4.42232
Chx	104100001	104250001	47.9186	52.3402	-4.42153
Ch18	51300001	51450001	48.5183	52.9396	-4.42135
Ch14	24750001	24900001	48.1686	52.5899	-4.42133
Ch11	93600001	93750001	44.1292	48.5474	-4.41824
Ch21	37350001	37500001	51.4455	55.8635	-4.41806
Ch3	31050001	31200001	42.4608	46.8776	-4.41686
Ch12	39450001	39600001	51.6696	56.0844	-4.41484
Ch27	24150001	24300001	38.9438	43.3543	-4.41045
Ch7	60300001	60450001	37.8885	42.296	-4.4075
Ch9	30600001	30750001	50.9326	55.3397	-4.40708
Ch5	102600001	102750001	33.9867	38.3914	-4.4047
Chx	94500001	94650001	47.5358	51.9372	-4.4014
Ch1	130650001	130800001	49.4354	53.836	-4.4006
Chx	61200001	61350001	59.8506	64.2503	-4.39968
Ch5	104700001	104850001	49.4684	53.8637	-4.39531
Ch8	77100001	77250001	47.7332	52.1282	-4.39492
Ch11	17250001	17400001	51.7067	56.1	-4.3933
Ch18	18750001	18900001	52.2348	56.6267	-4.39189
Ch9	61950001	62100001	48.8119	53.2025	-4.3906
Ch27	22500001	22650001	45.4625	49.8502	-4.38772
Ch24	14550001	14700001	52.2793	56.6661	-4.38684
Ch11	45900001	46050001	42.9635	47.3503	-4.38682
Ch19	29850001	30000001	41.5241	45.9097	-4.38559
Ch3	29250001	29400001	46.6954	51.0798	-4.38443
Ch5	64050001	64200001	46.0544	50.4382	-4.38379
Ch1	143100001	143250001	41.2146	45.5981	-4.38351
Ch11	16350001	16500001	47.7945	52.1771	-4.38257
Ch4	75300001	75450001	48.7389	53.1183	-4.37937
Ch10	55800001	55950001	36.0866	40.4649	-4.37832
Ch22	34500001	34650001	44.5085	48.8841	-4.37559
Ch21	56850001	57000001	48.3853	52.7596	-4.37427
Ch6	113250001	113400001	50.8655	55.2392	-4.37374
Ch4	15750001	15900001	50.6435	55.0168	-4.37335
Ch3	85800001	85950001	55.9241	60.2951	-4.37103
Ch10	80700001	80850001	45.7935	50.1637	-4.37017
Ch20	37200001	37350001	47.699	52.0683	-4.36929
Ch22	18900001	19050001	48.0214	52.3886	-4.36716
Ch4	10200001	10350001	48.5424	52.9078	-4.36534
Ch20	28650001	28800001	49.6782	54.0423	-4.36413
Ch14	34200001	34350001	47.1747	51.5381	-4.36339
Ch20	40950001	41100001	43.061	47.4241	-4.3631
Ch24	16950001	17100001	44.1402	48.5001	-4.3599
Chx	95400001	95550001	49.6409	53.9972	-4.35629
Ch22	10350001	10500001	53.3821	57.7377	-4.35563
Ch16	22800001	22950001	48.1708	52.5244	-4.35367
Ch25	37650001	37800001	47.2176	51.5705	-4.35289
Ch12	6300001	6450001	41.2542	45.6044	-4.35028
Ch12	2100001	2250001	49.0368	53.3839	-4.34706
Ch14	62250001	62400001	47.2947	51.6404	-4.34563
Ch10	1	150001	36.4477	40.7932	-4.34549
Ch14	70050001	70200001	42.9802	47.3249	-4.34465
Chx	87000001	87150001	50.9398	55.2843	-4.34456
Chx	89400001	89550001	58.2071	62.5509	-4.34379
Chx	10650001	10800001	58.6906	63.0293	-4.33869
Ch12	34800001	34950001	40.1867	44.5246	-4.33793
Ch18	8100001	8250001	48.9624	53.298	-4.33567
Ch14	57750001	57900001	47.1512	51.4864	-4.33521
Ch14	38700001	38850001	51.4648	55.7964	-4.33161
Ch3	1500001	1650001	51.0227	55.3538	-4.33106
Ch21	300001	450001	49.5642	53.8943	-4.33006
Ch10	56100001	56250001	42.3753	46.7053	-4.33004
Ch14	31650001	31800001	49.8455	54.1756	-4.33001
Ch18	48450001	48600001	49.4888	53.8184	-4.32961
Ch10	7350001	7500001	46.416	50.7425	-4.32648
Ch28	5850001	6000001	48.4924	52.8163	-4.32386
Ch7	42600001	42750001	45.2331	49.5505	-4.31746
Ch9	30450001	30600001	44.3268	48.6435	-4.31677
Ch22	20550001	20700001	50.7785	55.0949	-4.3164
Ch9	8850001	9000001	41.3895	45.7056	-4.31605
Ch6	44400001	44550001	50.15	54.466	-4.31593
Ch1	7050001	7200001	49.4776	53.7907	-4.31312
Ch5	45900001	46050001	48.8414	53.1541	-4.31276
Ch23	32550001	32700001	45.824	50.1362	-4.31216
Ch23	37050001	37200001	41.5197	45.8317	-4.31195
Ch17	44700001	44850001	44.4878	48.7935	-4.30575
Ch4	114600001	114750001	50.6076	54.9125	-4.30484
Ch3	74700001	74850001	43.3795	47.6818	-4.30233
Ch4	14250001	14400001	43.3013	47.6002	-4.29882
Ch24	17250001	17400001	38.858	43.1543	-4.2963
Ch19	59550001	59700001	43.0581	47.3522	-4.29407
Ch3	88650001	88800001	61.9579	66.2504	-4.2925
Ch18	41550001	41700001	45.687	49.9787	-4.29164
Ch3	75150001	75300001	37.8251	42.114	-4.28884
Ch17	69750001	69900001	43.9728	48.261	-4.28818
Ch22	51600001	51750001	42.5593	46.8467	-4.28742
Ch19	49500001	49650001	48.038	52.3254	-4.2874
Ch20	7350001	7500001	45.9073	50.1938	-4.28643
Ch10	75000001	75150001	50.5634	54.8469	-4.28348
Ch2	121050001	121200001	47.6277	51.911	-4.28321
Ch3	81450001	81600001	45.3087	49.5918	-4.28311
Ch21	14550001	14700001	48.3	52.5825	-4.28257
Ch5	50850001	51000001	46.3969	50.6792	-4.28232
Ch5	73800001	73950001	49.9785	54.2604	-4.28191
Ch9	53250001	53400001	45.2443	49.5242	-4.27988
Ch8	89400001	89550001	44.5656	48.8451	-4.27952
Ch21	34500001	34650001	43.733	48.008	-4.275
Ch14	2400001	2550001	45.9382	50.2095	-4.27133
Ch11	92850001	93000001	40.3511	44.6221	-4.27099
Chx	88500001	88650001	52.3247	56.5938	-4.26914
Ch3	86100001	86250001	60.1681	64.4363	-4.26823
Ch7	73650001	73800001	47.9699	52.2373	-4.26742
Ch6	71250001	71400001	41.1488	45.4142	-4.26535
Ch10	33300001	33450001	51.7466	56.0116	-4.26501
Ch12	81450001	81600001	50.4663	54.7281	-4.26186
Ch16	44250001	44400001	52.2855	56.5472	-4.26169
Ch17	43800001	43950001	45.8581	50.1189	-4.2608
Ch8	19350001	19500001	46.1554	50.4161	-4.2607
Ch3	5400001	5550001	42.5764	46.8366	-4.26021
Chx	91950001	92100001	51.1726	55.4315	-4.25896
Chx	31650001	31800001	36.1546	40.4115	-4.25688
Ch12	18450001	18600001	46.7886	51.0453	-4.25674
Ch4	69750001	69900001	47.9399	52.1962	-4.25626
Ch2	82050001	82200001	60.2867	64.542	-4.25526
Ch25	24450001	24600001	40.4053	44.6592	-4.25391
Ch7	16650001	16800001	49.4357	53.6885	-4.25274
Ch10	33600001	33750001	44.8772	49.1296	-4.2524
Ch8	61950001	62100001	47.5573	51.8084	-4.25117
Ch16	62250001	62400001	42.6384	46.888	-4.24959
Ch5	41100001	41250001	48.0704	52.3195	-4.24909
Ch26	38400001	38550001	46.202	50.4504	-4.24843
Ch3	3900001	4050001	46.3092	50.557	-4.2478
Ch10	55650001	55800001	46.4359	50.6757	-4.23978
Ch19	25650001	25800001	41.6957	45.9298	-4.23401
Ch2	132600001	132750001	39.8428	44.0737	-4.23082
Ch8	33000001	33150001	44.5416	48.7715	-4.2299
Ch15	40500001	40650001	51.6609	55.8906	-4.22973
Ch13	3750001	3900001	49.6074	53.8349	-4.22753
Ch13	25050001	25200001	48.8624	53.0897	-4.22733
Ch20	14700001	14850001	45.0334	49.2582	-4.22478
Ch24	9450001	9600001	43.6403	47.8642	-4.22388
Ch23	48300001	48450001	53.0053	57.2289	-4.2236
Ch14	53250001	53400001	46.5011	50.7232	-4.22212
Ch14	50850001	51000001	47.5254	51.746	-4.22062
Ch7	70350001	70500001	45.4755	49.6879	-4.21235
Ch6	78150001	78300001	46.2964	50.5067	-4.21033
Ch19	15900001	16050001	42.5717	46.7818	-4.21004
Ch5	14400001	14550001	44.885	49.0934	-4.20845
Ch10	18300001	18450001	43.5994	47.8078	-4.20844
Ch6	96750001	96900001	49.9748	54.1812	-4.20644
Ch20	33150001	33300001	48.5943	52.7991	-4.20477
Ch16	51600001	51750001	47.4436	51.648	-4.20438
Ch9	55050001	55200001	54.9881	59.1923	-4.20421
Ch14	11400001	11550001	52.0888	56.2895	-4.20079
Ch3	105750001	105900001	46.4958	50.6946	-4.19885
Ch13	76800001	76950001	42.976	47.1745	-4.19844
Ch11	13350001	13500001	39.5726	43.7709	-4.19829
Ch12	37200001	37350001	45.1922	49.3903	-4.19814
Ch8	41850001	42000001	47.0862	51.2835	-4.19735
Ch17	42900001	43050001	46.9846	51.1818	-4.19716
Ch9	48000001	48150001	42.7439	46.9404	-4.19651
Ch20	5400001	5550001	47.3778	51.5742	-4.19645
Chx	85500001	85650001	49.0233	53.218	-4.19475
Ch12	56700001	56850001	43.6807	47.8721	-4.19134
Ch5	72750001	72900001	49.7836	53.9741	-4.19052
Ch8	12600001	12750001	44.0505	48.2407	-4.19018
Ch9	25050001	25200001	43.5096	47.6966	-4.18694
Ch2	68700001	68850001	40.2904	44.4753	-4.18493
Ch21	7650001	7800001	47.3995	51.5836	-4.18408
Ch20	6300001	6450001	47.8679	52.0518	-4.1839
Ch12	80850001	81000001	55.3044	59.4877	-4.18328
Ch10	65400001	65550001	45.5157	49.698	-4.18234
Ch18	55950001	56100001	47.2948	51.4747	-4.17991
Ch20	19950001	20100001	41.0073	45.1865	-4.17922
Ch8	71100001	71250001	42.5269	46.7034	-4.17643
Ch20	38700001	38850001	48.1967	52.3683	-4.17152
Ch2	80100001	80250001	47.5253	51.6964	-4.17106
Ch4	14700001	14850001	48.6388	52.8073	-4.16852
Ch17	61050001	61200001	42.6226	46.7905	-4.1679
Ch8	67950001	68100001	48.9172	53.0849	-4.16773
Ch6	108450001	108600001	46.275	50.4402	-4.16522
Ch22	20850001	21000001	45.1845	49.3483	-4.16386
Ch10	47550001	47700001	43.707	47.8697	-4.16273
Ch14	32700001	32850001	57.6618	61.8229	-4.16115
Ch8	70050001	70200001	49.0109	53.1695	-4.15862
Ch1	47250001	47400001	49.0515	53.2084	-4.1569
Ch22	43050001	43200001	41.822	45.9788	-4.15674
Ch1	79200001	79350001	46.812	50.966	-4.15399
Ch8	94800001	94950001	49.6079	53.7607	-4.15274
Ch1	54150001	54300001	48.049	52.1986	-4.14961
Ch11	58950001	59100001	39.6744	43.8221	-4.14769
Ch5	44550001	44700001	47.2802	51.4258	-4.1456
Ch29	8100001	8250001	47.4367	51.5817	-4.14497
Ch3	85200001	85350001	46.4738	50.6185	-4.14478
Ch17	53250001	53400001	54.4875	58.6311	-4.14366
Ch14	27300001	27450001	47.5735	51.7127	-4.13918
Ch24	11100001	11250001	43.706	47.8452	-4.13915
Ch5	77100001	77250001	48.5081	52.6446	-4.13645
Ch19	59700001	59850001	47.6256	51.7617	-4.1361
Ch21	6300001	6450001	47.5879	51.7223	-4.13449
Ch9	25950001	26100001	41.484	45.6176	-4.1336
Ch20	28200001	28350001	54.3733	58.5068	-4.13352
Ch25	16500001	16650001	54.5446	58.6764	-4.13186
Ch16	46800001	46950001	56.497	60.6279	-4.13095
Ch21	13500001	13650001	43.716	47.846	-4.13003
Ch11	46500001	46650001	37.4781	41.6061	-4.12805
Ch19	16050001	16200001	43.3672	47.4947	-4.12747
Ch4	101100001	101250001	44.6303	48.7575	-4.12714
Ch15	6600001	6750001	49.6547	53.7818	-4.12712
Ch13	76050001	76200001	58.7826	62.9076	-4.12499
Ch28	26550001	26700001	47.8362	51.9608	-4.12456
Ch12	33150001	33300001	36.0944	40.2188	-4.12435
Ch28	22950001	23100001	43.7515	47.8733	-4.12182
Ch16	51450001	51600001	48.9836	53.1046	-4.12094
Ch6	69300001	69450001	46.9348	51.0556	-4.12081
Ch4	15600001	15750001	46.7457	50.8652	-4.1195
Ch9	15450001	15600001	47.9224	52.0418	-4.1194
Ch4	44250001	44400001	46.7319	50.8479	-4.11602
Ch24	11850001	12000001	39.6935	43.808	-4.11456
Ch16	57450001	57600001	45.19	49.302	-4.11197
Chx	87900001	88050001	61.9479	66.0587	-4.11079
Ch10	46350001	46500001	50.4177	54.5283	-4.11066
Ch22	7650001	7800001	41.1624	45.2715	-4.10912
Ch8	89100001	89250001	43.0871	47.195	-4.10784
Ch7	72600001	72750001	38.9689	43.0753	-4.1064
Chx	79950001	80100001	46.3501	50.4554	-4.10526
Ch1	122100001	122250001	46.9728	51.0776	-4.10483
Ch1	54900001	55050001	46.4324	50.5361	-4.10368
Ch22	38700001	38850001	46.8677	50.9673	-4.09961
Ch16	34950001	35100001	50.6554	54.7543	-4.09891
Ch12	18600001	18750001	49.2325	53.3302	-4.09775
Ch10	31500001	31650001	43.9535	48.0494	-4.09593
Ch5	51900001	52050001	54.1059	58.2008	-4.09489
Ch7	77100001	77250001	43.9631	48.0575	-4.09443
Ch9	23700001	23850001	41.4388	45.5321	-4.09333
Ch29	31500001	31650001	42.5828	46.6751	-4.09233
Ch23	48150001	48300001	50.2786	54.3686	-4.09008
Ch1	99600001	99750001	47.7308	51.8203	-4.08948
Ch12	52500001	52650001	45.6337	49.7231	-4.08933
Chx	9750001	9900001	51.4669	55.5517	-4.08484
Ch16	24300001	24450001	45.133	49.2174	-4.08438
Ch12	1050001	1200001	40.3644	44.4483	-4.08392
Ch6	26550001	26700001	57.7754	61.8583	-4.08293
Chx	66900001	67050001	70.5293	74.6098	-4.0805
Ch13	71100001	71250001	45.4807	49.5612	-4.08047
Ch22	19200001	19350001	39.3417	43.4197	-4.07806
Ch18	12300001	12450001	39.5462	43.6242	-4.07804
Ch29	24000001	24150001	50.7456	54.823	-4.07745
Ch4	102900001	103050001	42.6743	46.7496	-4.07528
Ch9	59100001	59250001	42.7881	46.861	-4.07283
Ch29	26550001	26700001	45.7217	49.7942	-4.07253
Ch2	100800001	100950001	50.3432	54.4108	-4.06758
Ch23	37350001	37500001	45.2147	49.2823	-4.06756
Ch24	17550001	17700001	40.4006	44.4682	-4.06752
Chx	57150001	57300001	48.4397	52.5055	-4.06576
Chx	50850001	51000001	41.8395	45.9025	-4.06308
Ch4	89550001	89700001	46.8086	50.8712	-4.06264
Ch11	43650001	43800001	46.3912	50.4537	-4.06249
Chx	105150001	105300001	52.5835	56.646	-4.06248
Ch8	13350001	13500001	45.5271	49.5889	-4.0618
Ch15	10350001	10500001	43.8489	47.9096	-4.06076
Ch5	53400001	53550001	48.9893	53.048	-4.05864
Ch12	63150001	63300001	60.3995	64.4574	-4.05791
Ch24	5250001	5400001	45.9169	49.9719	-4.05503
Ch16	19650001	19800001	49.2707	53.3246	-4.05387
Ch11	2550001	2700001	50.1636	54.2151	-4.05149
Ch11	82800001	82950001	57.2216	61.2727	-4.05108
Ch3	79050001	79200001	46.4884	50.5384	-4.04997
Ch24	30750001	30900001	40.4246	44.4745	-4.04991
Ch27	22350001	22500001	44.3673	48.417	-4.04968
Ch10	7200001	7350001	43.8517	47.9004	-4.04873
Ch12	40800001	40950001	44.8104	48.8585	-4.04805
Ch4	52500001	52650001	43.9976	48.0382	-4.04058
Ch10	23250001	23400001	44.4404	48.4785	-4.03814
Ch3	94350001	94500001	41.8201	45.8549	-4.03477
Chx	35850001	36000001	50.1709	54.2056	-4.03469
Ch3	99600001	99750001	39.6972	43.7314	-4.03414
Ch14	31950001	32100001	44.5268	48.5593	-4.03253
Ch11	68700001	68850001	54.7005	58.7317	-4.03128
Ch11	9600001	9750001	42.4415	46.4711	-4.02965
Ch25	15150001	15300001	43.6783	47.7077	-4.02942
Ch16	20700001	20850001	42.0292	46.0578	-4.02864
Ch17	19350001	19500001	48.6062	52.6344	-4.02812
Ch8	12150001	12300001	50.9134	54.9413	-4.02788
Ch27	24300001	24450001	44.2622	48.2899	-4.02771
Ch6	32400001	32550001	39.5043	43.531	-4.02672
Ch10	47100001	47250001	49.7393	53.7656	-4.02626
Ch7	71100001	71250001	44.4797	48.505	-4.02529
Ch24	38400001	38550001	43.5778	47.6019	-4.02409
Ch3	1350001	1500001	44.393	48.4152	-4.02221
Chx	48750001	48900001	50.6454	54.6658	-4.02032
Ch3	28200001	28350001	44.4242	48.4439	-4.01976
Ch16	51900001	52050001	50.1307	54.1501	-4.0194
Ch24	53550001	53700001	46.8557	50.8743	-4.01861
Ch5	48600001	48750001	44.2885	48.307	-4.0185
Ch9	46350001	46500001	50.3583	54.3756	-4.01733
Ch9	31950001	32100001	50.3542	54.3713	-4.01709
Ch16	52650001	52800001	43.3231	47.3401	-4.01695
Ch4	90300001	90450001	52.7462	56.7629	-4.0167
Ch12	27300001	27450001	46.2731	50.2887	-4.01551
Chx	75900001	76050001	62.6444	66.6594	-4.01495
Ch6	58500001	58650001	41.8925	45.9064	-4.0139
Ch10	33750001	33900001	43.9426	47.9563	-4.01362
Ch6	72900001	73050001	48.7977	52.8066	-4.00886
Ch14	9750001	9900001	46.1925	50.2012	-4.00868
Ch1	97500001	97650001	41.7097	45.7165	-4.00678
Ch19	13500001	13650001	40.3335	44.3357	-4.00217
Ch24	39300001	39450001	50.6869	54.689	-4.00209
Ch5	39450001	39600001	53.6857	57.6863	-4.00061
Ch4	13650001	13800001	37.8256	41.8259	-4.00037
Ch4	106050001	106200001	51.0636	55.061	-3.99743
Ch8	1050001	1200001	48.2626	52.2548	-3.99226
Ch17	56550001	56700001	51.9901	55.9822	-3.9921
Ch6	4050001	4200001	54.1133	58.1054	-3.99209
Ch9	55650001	55800001	45.1848	49.1744	-3.98968
Ch28	22500001	22650001	43.2921	47.2787	-3.9867
Ch14	44700001	44850001	34.0586	38.0451	-3.98645
Ch3	32700001	32850001	61.037	65.023	-3.98602
Ch18	46800001	46950001	48.3823	52.3648	-3.98254
Ch27	16050001	16200001	49.9376	53.9199	-3.98231
Ch1	132300001	132450001	52.2902	56.269	-3.97887
Ch12	23550001	23700001	43.7267	47.7042	-3.9775
Ch9	29400001	29550001	48.6875	52.6644	-3.97689
Ch8	63150001	63300001	42.3459	46.321	-3.97505
Ch1	56550001	56700001	47.4839	51.4588	-3.97493
Ch10	23700001	23850001	41.8375	45.8117	-3.97421
Ch13	76950001	77100001	42.9121	46.8846	-3.97256
Ch17	59250001	59400001	46.1722	50.1436	-3.97141
Chx	33450001	33600001	44.4013	48.3718	-3.97049
Ch20	6000001	6150001	46.3533	50.3205	-3.96721
Ch7	68700001	68850001	46.6725	50.639	-3.96647
Ch2	80550001	80700001	44.9129	48.8768	-3.9639
Ch8	39750001	39900001	44.1246	48.0878	-3.96313
Ch8	12900001	13050001	49.9042	53.8638	-3.95958
Ch13	79200001	79350001	50.9873	54.9462	-3.95893
Ch18	29250001	29400001	50.0758	54.0322	-3.95638
Ch12	79200001	79350001	49.0503	53.0044	-3.95408
Ch21	3000001	3150001	45.9303	49.8843	-3.95403
Ch8	81150001	81300001	44.4247	48.3775	-3.95275
Chx	62100001	62250001	64.9033	68.8527	-3.94942
Ch27	18600001	18750001	47.4803	51.4274	-3.94718
Ch20	51450001	51600001	44.8631	48.8096	-3.94657
Ch19	57900001	58050001	49.5359	53.4818	-3.94595
Ch18	5250001	5400001	48.8585	52.8043	-3.9458
Chx	88950001	89100001	52.0552	55.9998	-3.94463
Ch8	7950001	8100001	43.907	47.8492	-3.94218
Chx	35700001	35850001	46.0016	49.9428	-3.94122
Ch10	98400001	98550001	51.7789	55.7196	-3.94073
Ch3	1800001	1950001	44.6304	48.5698	-3.93936
Ch5	46950001	47100001	55.4512	59.3871	-3.93586
Ch16	24900001	25050001	44.7696	48.7016	-3.93202
Ch9	59700001	59850001	44.5825	48.5135	-3.93102
Ch2	30750001	30900001	48.0586	51.9862	-3.92757
Ch6	68100001	68250001	45.134	49.0606	-3.9266
Ch24	12150001	12300001	41.9211	45.8476	-3.92648
Chx	36000001	36150001	47.8971	51.8221	-3.92496
Ch12	81900001	82050001	46.9853	50.9074	-3.92216
Ch14	63450001	63600001	49.5841	53.5054	-3.92128
Ch20	53550001	53700001	42.4262	46.3472	-3.92101
Ch9	63600001	63750001	44.9887	48.9084	-3.91966
Ch23	37200001	37350001	45.4953	49.4111	-3.91576
Ch4	67650001	67800001	42.6917	46.6072	-3.91554
Chx	34650001	34800001	47.8776	51.7931	-3.91553
Ch13	20550001	20700001	48.4923	52.4049	-3.91254
Ch1	44850001	45000001	54.9336	58.8458	-3.91223
Chx	88050001	88200001	56.3543	60.2663	-3.91207
Ch8	6600001	6750001	50.634	54.5452	-3.91123
Ch15	41550001	41700001	60.2902	64.1998	-3.90953
Ch9	41400001	41550001	58.9007	62.8091	-3.90842
Ch5	11250001	11400001	45.0545	48.9622	-3.9077
Ch25	9450001	9600001	43.7779	47.6815	-3.90361
Ch16	30600001	30750001	46.3934	50.2965	-3.90311
Ch6	2250001	2400001	45.7852	49.6876	-3.90238
Ch14	84300001	84450001	46.8884	50.79	-3.90161
Ch6	31050001	31200001	39.7521	43.6529	-3.90075
Ch10	74400001	74550001	42.0963	45.994	-3.8977
Ch19	36600001	36750001	49.3453	53.2429	-3.8976
Ch14	22950001	23100001	47.5789	51.4764	-3.89751
Ch6	33600001	33750001	51.3227	55.2163	-3.89358
Ch11	51000001	51150001	44.537	48.4294	-3.8924
Ch9	69150001	69300001	48.6604	52.5526	-3.89213
Chx	98850001	99000001	45.3675	49.2591	-3.89152
Ch12	26400001	26550001	43.43	47.3197	-3.88975
Ch8	74850001	75000001	46.6666	50.5532	-3.88657
Ch19	43050001	43200001	49.2786	53.164	-3.88533
Ch8	37950001	38100001	43.8938	47.7784	-3.88465
Ch24	38850001	39000001	49.1867	53.0712	-3.88452
Chx	30600001	30750001	56.7908	60.6752	-3.88444
Ch8	1350001	1500001	44.295	48.1774	-3.8824
Ch6	15300001	15450001	44.4824	48.3642	-3.88175
Ch20	32250001	32400001	42.3833	46.2645	-3.88126
Ch17	47700001	47850001	43.2101	47.0903	-3.88018
Ch24	18750001	18900001	47.4988	51.3778	-3.87903
Ch1	750001	900001	46.3994	50.2775	-3.87817
Ch1	112650001	112800001	52.3825	56.2604	-3.87798
Ch2	4650001	4800001	44.0231	47.9002	-3.8771
Ch17	43200001	43350001	50.3028	54.179	-3.87622
Ch11	57000001	57150001	47.2894	51.1637	-3.87432
Ch6	25800001	25950001	47.0733	50.9465	-3.87321
Ch7	36600001	36750001	43.7869	47.6601	-3.8732
Ch17	41400001	41550001	52.61	56.4827	-3.87266
Ch17	8250001	8400001	48.2374	52.1051	-3.86776
Ch14	32850001	33000001	51.8127	55.6793	-3.86651
Ch11	70350001	70500001	57.9389	61.8041	-3.86514
Ch17	46200001	46350001	45.9505	49.812	-3.86153
Ch1	11850001	12000001	45.6411	49.5024	-3.86132
Ch3	6900001	7050001	49.7779	53.639	-3.8612
Ch10	49800001	49950001	48.5551	52.4144	-3.8593
Chx	28350001	28500001	59.3972	63.2564	-3.85918
Ch22	10050001	10200001	50.7692	54.6257	-3.85652
Ch17	44550001	44700001	47.5731	51.4286	-3.85551
Ch23	47850001	48000001	57.4566	61.3112	-3.85468
Ch7	23100001	23250001	47.7056	51.5599	-3.85433
Ch12	5250001	5400001	46.1012	49.9554	-3.85423
Ch22	34800001	34950001	45.7714	49.6228	-3.85141
Ch10	41250001	41400001	41.77	45.6211	-3.85108
Ch7	66750001	66900001	49.704	53.5547	-3.85073
Ch18	51000001	51150001	50.4472	54.2975	-3.85034
Ch2	127500001	127650001	51.1092	54.9593	-3.85003
Ch4	71250001	71400001	46.4164	50.2664	-3.84996
Ch6	23700001	23850001	39.84	43.6899	-3.84995
Ch25	10350001	10500001	35.9459	39.7955	-3.8496
Chx	31200001	31350001	46.3601	50.2095	-3.84937
Chx	9300001	9450001	53.206	57.0535	-3.84756
Ch1	116100001	116250001	46.9075	50.7551	-3.84754
Ch10	62250001	62400001	45.1236	48.9703	-3.84675
Chx	22950001	23100001	43.2793	47.1248	-3.84546
Ch12	1200001	1350001	42.9491	46.7917	-3.84265
Ch21	14700001	14850001	49.7733	53.6155	-3.84226
Ch8	12450001	12600001	55.4653	59.3069	-3.84158
Ch2	97050001	97200001	42.3437	46.1848	-3.8411
Ch5	80100001	80250001	48.6106	52.449	-3.83839
Ch22	53400001	53550001	48.3289	52.1665	-3.83757
Ch15	40200001	40350001	46.6655	50.5015	-3.83599
Ch27	25650001	25800001	54.0437	57.8788	-3.83518
Ch13	23700001	23850001	45.0457	48.8801	-3.83438
Ch5	37800001	37950001	51.2327	55.0657	-3.83302
Ch3	66600001	66750001	53.8496	57.682	-3.83238
Ch19	52050001	52200001	49.434	53.266	-3.83197
Ch23	24450001	24600001	40.713	44.5434	-3.83043
Ch10	10500001	10650001	41.6292	45.4593	-3.83013
Ch27	16950001	17100001	49.4839	53.314	-3.83002
Ch6	63150001	63300001	47.8881	51.7154	-3.8273
Ch10	8850001	9000001	41.7717	45.5986	-3.82694
Ch4	66300001	66450001	54.4583	58.285	-3.82675
Ch14	17250001	17400001	46.4788	50.3045	-3.82567
Ch4	15150001	15300001	49.0475	52.8708	-3.82326
Ch1	4200001	4350001	44.0782	47.8983	-3.82017
Ch13	4950001	5100001	44.8309	48.6475	-3.81655
Ch5	18000001	18150001	34.6862	38.5004	-3.81421
Ch24	38700001	38850001	53.1187	56.9323	-3.81359
Ch8	16950001	17100001	51.9352	55.7476	-3.8124
Ch20	51750001	51900001	55.791	59.6011	-3.81017
Ch13	21450001	21600001	66.6614	70.4712	-3.80979
Ch23	46200001	46350001	55.0467	58.8554	-3.80874
Ch27	2550001	2700001	48.6454	52.4523	-3.80691
Ch12	36000001	36150001	56.0478	59.8532	-3.80535
Ch8	90300001	90450001	51.7169	55.5164	-3.79953
Ch13	31050001	31200001	41.1834	44.9825	-3.79913
Ch2	7950001	8100001	57.0963	60.8938	-3.79758
Ch6	107550001	107700001	44.3021	48.0965	-3.79432
Ch27	35100001	35250001	51.8032	55.5967	-3.79348
Ch1	111900001	112050001	49.3682	53.1607	-3.79251
Ch19	48000001	48150001	40.8151	44.6063	-3.79123
Chx	103500001	103650001	49.989	53.7801	-3.79106
Ch16	37650001	37800001	54.8653	58.6544	-3.78911
Ch8	13200001	13350001	50.4005	54.1895	-3.78901
Ch7	42750001	42900001	42.2091	45.9977	-3.78865
Ch4	85350001	85500001	45.7447	49.5329	-3.78814
Ch8	76050001	76200001	49.5874	53.3752	-3.78787
Ch9	40800001	40950001	46.2265	50.0135	-3.78703
Ch9	24900001	25050001	54.7972	58.5824	-3.78524
Ch12	24750001	24900001	52.1021	55.8871	-3.78499
Ch9	47700001	47850001	51.6016	55.3854	-3.78375
Ch9	12900001	13050001	47.8623	51.6457	-3.78332
Ch13	24150001	24300001	47.0383	50.8209	-3.78261
Ch21	7500001	7650001	47.2342	51.0158	-3.78155
Chx	32400001	32550001	55.331	59.1116	-3.78058
Ch8	32850001	33000001	51.4406	55.2211	-3.78052
Ch2	114600001	114750001	46.4353	50.2155	-3.78013
Ch25	2250001	2400001	50.8432	54.6219	-3.77875
Ch2	35250001	35400001	40.5975	44.3754	-3.77793
Ch7	70650001	70800001	42.1678	45.9447	-3.77687
Ch21	14850001	15000001	48.529	52.3031	-3.77411
Ch14	56250001	56400001	38.7369	42.5109	-3.77403
Ch4	35550001	35700001	50.2153	53.9843	-3.76902
Ch6	84000001	84150001	41.0329	44.7993	-3.76641
Ch19	51150001	51300001	39.0115	42.777	-3.76553
Ch9	79950001	80100001	50.5545	54.3169	-3.76239
Ch29	1800001	1950001	52.6126	56.3741	-3.76142
Ch23	19500001	19650001	46.1728	49.9332	-3.76041
Ch18	49800001	49950001	64.2515	68.0115	-3.75991
Ch12	1800001	1950001	42.3972	46.1562	-3.75905
Ch6	14100001	14250001	47.2183	50.975	-3.75669
Ch5	17400001	17550001	46.0525	49.806	-3.75345
Ch2	7500001	7650001	53.4625	57.2153	-3.75287
Ch1	58650001	58800001	50.3255	54.0777	-3.75219
Ch6	75600001	75750001	45.2426	48.9931	-3.75057
Chx	70200001	70350001	46.3236	50.0725	-3.74887
Ch11	13050001	13200001	43.6443	47.3931	-3.74879
Ch26	15750001	15900001	47.0235	50.7717	-3.74814
Ch10	53850001	54000001	44.2797	48.0268	-3.74707
Ch12	13800001	13950001	42.2007	45.9456	-3.7449
Ch14	11700001	11850001	50.5341	54.2723	-3.73823
Ch1	83850001	84000001	51.8974	55.6345	-3.73715
Ch9	17250001	17400001	45.137	48.8735	-3.7365
Ch21	1650001	1800001	48.1227	51.858	-3.73525
Ch11	12150001	12300001	43.3149	47.0494	-3.73449
Ch19	29100001	29250001	51.0442	54.7783	-3.7341
Ch9	33000001	33150001	45.2166	48.95	-3.73347
Chx	58050001	58200001	78.7717	82.5049	-3.7332
Ch1	79050001	79200001	51.7946	55.5273	-3.7327
Ch26	49500001	49650001	47.465	51.1953	-3.73025
Ch11	17100001	17250001	45.501	49.2303	-3.72926
Ch17	60750001	60900001	45.346	49.0751	-3.72905
Ch24	15750001	15900001	41.9179	45.6465	-3.72866
Ch14	56400001	56550001	42.2048	45.9333	-3.72848
Ch5	80400001	80550001	40.8126	44.5405	-3.72788
Ch22	32400001	32550001	46.8349	50.5623	-3.72737
Ch24	23400001	23550001	44.0944	47.8208	-3.72633
Ch21	58500001	58650001	39.7917	43.5167	-3.72492
Ch8	70950001	71100001	46.2209	49.9446	-3.72373
Ch15	50100001	50250001	44.083	47.8017	-3.71874
Ch1	42600001	42750001	45.4126	49.1281	-3.7156
Ch28	23550001	23700001	44.9555	48.6708	-3.71533
Ch24	52500001	52650001	52.0675	55.7814	-3.71392
Ch14	12750001	12900001	47.8022	51.5143	-3.71212
Ch1	149250001	149400001	49.127	52.8383	-3.71125
Chx	39300001	39450001	46.3827	50.093	-3.71027
Ch5	110850001	111000001	59.0289	62.7391	-3.7102
Ch2	35400001	35550001	42.2036	45.9129	-3.70935
Ch8	73950001	74100001	40.1408	43.8501	-3.70934
Ch1	144300001	144450001	40.0162	43.7249	-3.70867
Ch13	36750001	36900001	43.3471	47.0545	-3.70742
Ch17	42300001	42450001	42.6707	46.3777	-3.70707
Ch3	111600001	111750001	38.682	42.3883	-3.70633
Ch16	12300001	12450001	49.2629	52.9688	-3.7059
Ch19	2700001	2850001	47.789	51.4948	-3.70581
Chx	16350001	16500001	45.9808	49.6863	-3.70555
Ch7	72150001	72300001	42.3846	46.09	-3.70541
Chx	33600001	33750001	51.2258	54.9309	-3.70509
Ch21	14400001	14550001	43.9732	47.6779	-3.70478
Ch29	45000001	45150001	56.2776	59.982	-3.70441
Ch24	17700001	17850001	47.7246	51.4287	-3.70406
Ch7	19200001	19350001	47.5097	51.2121	-3.70238
Ch8	10650001	10800001	42.3343	46.0365	-3.70222
Ch14	57600001	57750001	49.0812	52.7832	-3.70198
Ch29	24150001	24300001	51.3199	55.0161	-3.69613
Ch2	82350001	82500001	51.7759	55.4695	-3.69359
Ch14	35250001	35400001	51.6623	55.3541	-3.69181
Ch13	16350001	16500001	44.5614	48.2492	-3.68776
Ch16	7350001	7500001	45.834	49.5214	-3.68746
Ch5	39900001	40050001	57.8163	61.5025	-3.68625
Ch8	25650001	25800001	38.6977	42.3835	-3.68579
Chx	113700001	113850001	47.6887	51.3743	-3.68566
Ch3	4200001	4350001	50.7677	54.4513	-3.68353
Ch10	78300001	78450001	38.0013	41.6836	-3.68229
Ch5	77700001	77850001	48.1867	51.8688	-3.68211
Chx	66000001	66150001	63.7666	67.4486	-3.68205
Ch4	2400001	2550001	47.7002	51.3817	-3.68142
Ch7	73200001	73350001	46.2491	49.9295	-3.68039
Ch20	5850001	6000001	46.4606	50.1408	-3.68018
Ch21	10500001	10650001	51.8048	55.4839	-3.67908
Ch5	103050001	103200001	50.8913	54.5685	-3.67715
Ch15	24900001	25050001	43.2669	46.9423	-3.6754
Ch2	111750001	111900001	48.0044	51.6781	-3.67369
Ch15	28500001	28650001	48.4047	52.0774	-3.67269
Ch17	55050001	55200001	54.1461	57.8179	-3.67176
Ch28	9150001	9300001	53.5991	57.2687	-3.66964
Ch1	114000001	114150001	63.1572	66.8255	-3.66833
Ch24	52650001	52800001	43.8184	47.4866	-3.66821
Ch14	12300001	12450001	54.8326	58.5004	-3.66774
Ch11	8700001	8850001	46.0798	49.7469	-3.66713
Ch29	4650001	4800001	54.0942	57.7609	-3.66671
Ch7	42900001	43050001	44.912	48.5784	-3.66649
Ch22	19650001	19800001	56.2125	59.8788	-3.66635
Ch1	145200001	145350001	46.5857	50.2507	-3.66497
Ch22	8550001	8700001	46.3527	50.0171	-3.66438
Ch8	43200001	43350001	45.1727	48.8368	-3.66406
Ch10	67950001	68100001	42.7099	46.3732	-3.66326
Chx	16500001	16650001	59.4434	63.1061	-3.66267
Ch2	32100001	32250001	48.5336	52.1936	-3.66005
Ch22	37950001	38100001	43.9391	47.5991	-3.66003
Ch5	23400001	23550001	44.4473	48.1065	-3.65924
Ch8	75300001	75450001	46.9235	50.5821	-3.65863
Ch8	37350001	37500001	42.1203	45.7783	-3.65795
Ch2	43950001	44100001	39.5604	43.2143	-3.65384
Ch1	123300001	123450001	37.497	41.1491	-3.65212
Chx	64050001	64200001	75.4114	79.063	-3.65163
Ch11	95100001	95250001	45.8078	49.459	-3.65118
Ch10	94050001	94200001	49.1869	52.8366	-3.64969
Ch8	49200001	49350001	46.2349	49.8843	-3.64938
Ch15	55950001	56100001	46.2978	49.9441	-3.64625
Ch13	74250001	74400001	41.6728	45.3175	-3.64467
Ch6	70950001	71100001	44.3471	47.9911	-3.64401
Ch10	53100001	53250001	46.7703	50.4127	-3.64242
Ch10	9150001	9300001	43.249	46.891	-3.642
Ch6	21450001	21600001	57.9418	61.5832	-3.64142
Ch11	13500001	13650001	43.5833	47.2244	-3.64118
Ch5	99300001	99450001	54.6525	58.2935	-3.64104
Ch13	35100001	35250001	48.2571	51.8971	-3.63995
Ch20	7650001	7800001	40.0319	43.67	-3.6381
Ch26	39450001	39600001	39.1819	42.8198	-3.63786
Ch10	89850001	90000001	45.8048	49.4414	-3.6366
Ch11	18450001	18600001	42.3947	46.0311	-3.63641
Ch15	55650001	55800001	43.2814	46.9172	-3.63576
Ch3	5250001	5400001	43.2954	46.931	-3.63555
Ch12	51600001	51750001	40.9747	44.6095	-3.63482
Ch21	41850001	42000001	45.2015	48.8353	-3.63379
Ch9	31350001	31500001	51.092	54.7226	-3.63058
Ch3	34200001	34350001	55.7141	59.3432	-3.62909
Ch26	2850001	3000001	42.7837	46.4125	-3.62887
Ch7	35100001	35250001	42.0454	45.6724	-3.62694
Ch3	108600001	108750001	47.3109	50.9342	-3.62328
Ch9	68400001	68550001	49.1913	52.8145	-3.62318
Ch5	107550001	107700001	45.6038	49.225	-3.62127
Ch27	20700001	20850001	50.2448	53.8655	-3.62079
Ch5	82950001	83100001	44.7054	48.3259	-3.62048
Ch3	87900001	88050001	45.7207	49.338	-3.6173
Ch5	105300001	105450001	42.4216	46.0377	-3.61614
Ch9	14100001	14250001	48.3608	51.9766	-3.6158
Ch17	9150001	9300001	45.6258	49.2414	-3.61561
Ch29	18150001	18300001	52.7679	56.3829	-3.61503
Ch8	73200001	73350001	69.4278	73.0423	-3.61451
Ch6	49950001	50100001	46.3916	50.0056	-3.61401
Ch7	12000001	12150001	44.9779	48.5911	-3.61327
Ch14	54150001	54300001	53.2144	56.8274	-3.613
Ch26	13200001	13350001	56.3078	59.9178	-3.60999
Ch20	38850001	39000001	45.8679	49.4762	-3.60828
Ch14	67650001	67800001	49.4324	53.0406	-3.60825
Ch1	54450001	54600001	52.2744	55.8817	-3.60728
Ch8	61200001	61350001	42.7657	46.3723	-3.60653
Ch19	1800001	1950001	39.9733	43.5749	-3.60165
Ch4	45300001	45450001	44.7739	48.3754	-3.60153
Ch1	35550001	35700001	55.4327	59.0332	-3.60046
Ch13	9450001	9600001	52.5902	56.1899	-3.59966
Ch15	43350001	43500001	46.7328	50.3323	-3.59954
Ch25	2100001	2250001	48.8906	52.4902	-3.59954
Ch3	95850001	96000001	39.9609	43.5589	-3.59796
Ch5	16500001	16650001	37.4121	41.0099	-3.5978
Ch1	120600001	120750001	50.5844	54.1822	-3.59778
Ch26	19350001	19500001	45.4721	49.0698	-3.59771
Ch24	13200001	13350001	47.3192	50.9163	-3.59709
Ch25	39150001	39300001	46.9009	50.4967	-3.59579
Ch14	2700001	2850001	44.3202	47.9124	-3.59222
Ch1	130350001	130500001	32.6865	36.2779	-3.59134
Ch10	74550001	74700001	44.1615	47.7526	-3.59113
Ch14	42750001	42900001	47.3625	50.9529	-3.5904
Ch15	49200001	49350001	59.2826	62.8714	-3.58873
Ch16	27000001	27150001	48.3038	51.8907	-3.58694
Ch16	54750001	54900001	47.2554	50.8402	-3.58482
Ch14	61200001	61350001	48.2775	51.8608	-3.58325
Ch3	71700001	71850001	45.6907	49.2735	-3.58284
Ch18	8250001	8400001	43.761	47.3423	-3.58131
Ch25	5400001	5550001	48.7046	52.2847	-3.58007
Ch19	50250001	50400001	52.7956	56.3739	-3.57835
Ch29	24600001	24750001	43.9133	47.4863	-3.57299
Ch8	63750001	63900001	48.024	51.5962	-3.57216
Ch17	42450001	42600001	47.3879	50.9596	-3.57178
Ch25	36750001	36900001	46.147	49.7183	-3.57132
Ch2	52350001	52500001	40.342	43.9089	-3.56694
Ch19	53850001	54000001	50.6069	54.1719	-3.56499
Ch1	83100001	83250001	46.644	50.205	-3.56101
Ch12	23850001	24000001	45.0854	48.6452	-3.55982
Ch5	74700001	74850001	50.2029	53.7625	-3.55967
Ch19	5700001	5850001	55.8157	59.3723	-3.55658
Ch8	72150001	72300001	49.5472	53.1037	-3.5565
Ch20	33450001	33600001	51.2831	54.8393	-3.55613
Ch11	17700001	17850001	48.9201	52.4726	-3.55243
Chx	13500001	13650001	49.9557	53.5079	-3.55221
Chx	61800001	61950001	62.4886	66.0401	-3.55149
Ch14	8850001	9000001	41.0522	44.6031	-3.55091
Ch20	8850001	9000001	45.0048	48.5531	-3.54828
Ch6	62700001	62850001	49.7496	53.2962	-3.54658
Ch21	47100001	47250001	47.5622	51.1074	-3.5452
Ch7	60450001	60600001	43.6941	47.2377	-3.54367
Ch27	19500001	19650001	48.8843	52.4277	-3.54338
Ch4	89700001	89850001	49.5269	53.0683	-3.54143
Ch14	53400001	53550001	44.5869	48.1283	-3.54133
Ch23	28650001	28800001	46.0191	49.5592	-3.54018
Ch14	18150001	18300001	40.5805	44.1184	-3.53784
Ch3	111000001	111150001	45.949	49.4855	-3.53652
Ch2	106500001	106650001	49.8903	53.4251	-3.53481
Ch6	7200001	7350001	46.5962	50.1264	-3.53019
Ch14	33750001	33900001	46.9846	50.513	-3.52846
Ch15	41700001	41850001	46.0341	49.5625	-3.52839
Ch8	17700001	17850001	50.7653	54.2925	-3.5272
Ch26	43050001	43200001	49.6652	53.192	-3.52687
Ch10	95700001	95850001	41.3169	44.8431	-3.52614
Ch10	89100001	89250001	45.0538	48.5796	-3.52584
[truncated: 14,822 more rows]

## Sheet: Table S2
Table S2. Summary of the selected windows.
Chromosome position	Fst	ZFst	HP	ZHP	GeneList	Group	Window type
NC_022293.1:34875001-35025000	0.15	0.96193	0.36412	-1.6752	ZNF654:34975476,35033524,58049,49525;LOC102188976:34908988,34938289,29302,29302;CGGBP1:34940564,34946894,6331,6331;HTR1F:34894259,34895445,1187,1187;	High fecundity	Unique window
NC_022294.1:46800001-46950000	0.154	1.0555	0.36433	-1.6632	EPC2:46706725,46834567,127843,34567;	High fecundity	Unique window
NC_022294.1:99225001-99375000	0.15	0.96193	0.36114	-1.8431	ERBB4:98555030,99837717,1282688,150000;	High fecundity	Unique window
NC_022295.1:17325001-17475000	0.147	0.89175	0.36183	-1.8043	THEM4:17406106,17454743,48638,48638;S100A10:17329105,17333169,4065,4065;	High fecundity	Unique window
NC_022296.1:73575001-73725000	0.164	1.2894	0.36253	-1.765	ADCY1:73707598,73808627,101030,17403;IGFBP3:73652272,73660027,7756,7756;IGFBP1:73666205,73671196,4992,4992;	High fecundity	Unique window
NC_022297.1:25725001-25875000	0.156	1.1023	0.35816	-2.012	ATF7:25688388,25781936,93549,56936;PCBP2:25810445,25829396,18952,18952;MAP3K12:25802434,25810630,8197,8197;AMHR2:25859217,25866014,6798,6798;NPFF:25782019,25788182,6164,6164;TARBP2:25788441,25794120,5680,5680;PRR13:25837522,25839871,2350,2350;LOC102179354:25846749,25849014,2266,2266;LOC102175188:25839872,25841013,1142,1142;	High fecundity	Unique window
NC_022297.1:69075001-69225000	0.153	1.0321	0.35854	-1.9901	SYN3:68990041,69434593,444553,150000;	High fecundity	Unique window
NC_022299.1:9825001-9975000	0.167	1.3596	0.36455	-1.6509	LOC102183952:9947041,9965519,18479,18479;MAN2B1:9899692,9915389,15698,15698;TNPO2:9852615,9867565,14951,14951;WDR83OS:9886122,9898873,12752,12752;ASNA1:9833771,9841897,8127,8127;BEST2:9824857,9829894,5038,4894;FBXW9:9868982,9873745,4764,4764;WDR83:9881741,9885877,4137,4137;DHPS:9878289,9881850,3562,3562;LOC102171778:9924497,9926824,2328,2328;LOC102183681:9930707,9932565,1859,1859;LOC102182581:987…	High fecundity	Unique window
NC_022299.1:46425001-46575000	0.15	0.96193	0.34815	-2.5776	SIL1:46445813,46704128,258316,129188;LOC102185830:46505729,46506299,571,571;	High fecundity	Unique window
NC_022299.1:48675001-48825000	0.153	1.0321	0.35006	-2.4694	LOC102191519:48601600,48768602,167003,93602;DIAPH1:48770514,48886725,116212,54487;PCDHGA9:48657442,48686125,28684,11125;PCDHGC4:48743262,48750047,6786,6786;	High fecundity	Unique window
NC_022299.1:52650001-52800000	0.164	1.2894	0.35858	-1.9882	TRNAC-GCA:52661954,52662025,72,72;	High fecundity	Unique window
NC_022299.1:67650001-67800000	0.147	0.89175	0.36026	-1.893	TTC1:67686289,67734652,48364,48364;PWWP2A:67753044,67766667,13624,13624;ADRA1B:67593240,67662864,69625,12864;	High fecundity	Unique window
NC_022302.1:47400001-47550000	0.147	0.89175	0.33324	-3.4201	RNF111:47433568,47485780,52213,52213;CCNB2:47395107,47419418,24312,19418;SLTM:47544577,47589119,44543,5424;	High fecundity	Unique window
NC_022303.1:150001-300000	0.154	1.0555	0.35086	-2.4244	ZC3H6:199590,234407,34818,34818;ZC3H8:284453,311775,27323,15548;TRNAK-UUU:167050,167122,73,73;	High fecundity	Unique window
NC_022304.1:16875001-17025000	0.223	2.6695	0.33201	-3.4897	RCBTB1:16983543,17034745,51203,41458;SETDB2:16903007,16938568,35562,35562;PHF11:16943018,16974702,31685,31685;CAB39L:16808065,16899355,91291,24355;	High fecundity	Unique window
NC_022304.1:16950001-17100000	0.188	1.8508	0.35997	-1.9097	RCBTB1:16983543,17034745,51203,51203;PHF11:16943018,16974702,31685,24702;EBPL:17084072,17115503,31432,15929;ARL11:17062207,17063980,1774,1774;LOC102187058:17045762,17046532,771,771;	High fecundity	Unique window
NC_022304.1:67575001-67725000	0.156	1.1023	0.36429	-1.6655	LOC102173859:67514961,67666843,151883,91843;	High fecundity	Unique window
NC_022304.1:67650001-67800000	0.201	2.1549	0.3433	-2.8515	LOC102173859:67514961,67666843,151883,16843;	High fecundity	Unique window
NC_022305.1:55650001-55800000	0.193	1.9678	0.3628	-1.7496	STX16:55679452,55705695,26244,26244;NPEPL1:55651363,55668566,17204,17204;	High fecundity	Unique window
NC_022305.1:59925001-60075000	0.174	1.5233	0.29578	-5.537	COMMD7:60021082,60036553,15472,15472;DNMT3B:60070180,60092021,21842,4821;LOC102184823:60012644,60012942,299,299;C13H20orf203:59982068,59982352,285,285;TRNAR-CCU:60017919,60017991,73,73;	High fecundity	Unique window
NC_022306.1:58500001-58650000	0.177	1.5935	0.35916	-1.9551	LOC102185105:58509590,58565271,55682,55682;	High fecundity	Unique window
NC_022309.1:44475001-44625000	0.169	1.4064	0.36338	-1.7167	GALNT9:44391185,44513009,121825,38009;EP400:44588203,44676985,88783,36798;DDX51:44565804,44571427,5624,5624;NOC4L:44560177,44564815,4639,4639;LOC102175147:44576220,44578891,2672,2672;	High fecundity	Unique window
NC_022309.1:58425001-58575000	0.177	1.5935	0.35873	-1.9795	MED13L:58324249,58461502,137254,36502;TRNAC-GCA:58573433,58573504,72,72;	High fecundity	Unique window
NC_022311.1:24825001-24975000	0.155	1.0789	0.35463	-2.211	WSCD1:24957360,24988237,30878,17641;	High fecundity	Unique window
NC_022311.1:33375001-33525000	0.182	1.7105	0.36548	-1.5982	SLC5A10:33373883,33429918,56036,54918;SHMT1:33480495,33506864,26370,26370;PRPSAP2:33435662,33451871,16210,16210;TOP3A:33515244,33535939,20696,9757;SMCR8:33506733,33515506,8774,8774;	High fecundity	Unique window
NC_022311.1:35100001-35250000	0.171	1.4532	0.35629	-2.1172	ABCC3:35194001,35242783,48783,48783;LUC7L3:35143583,35167198,23616,23616;ANKRD40:35182628,35192544,9917,9917;LOC102178941:35131925,35137827,5903,5903;LOC102186904:35167309,35172149,4841,4841;	High fecundity	Unique window
NC_022311.1:36975001-37125000	0.167	1.3596	0.36445	-1.6564	HOXB3:37064943,37087818,22876,22876;HOXB5:37045488,37062265,16778,16778;HOXB1:37104768,37115009,10242,10242;HOXB8:37021984,37028991,7008,7008;HOXB6:37037859,37043080,5222,5222;HOXB9:37014496,37019284,4789,4789;LOC102170462:37121199,37128862,7664,3802;HOXB7:37029332,37032340,3009,3009;HOXB2:37093219,37095135,1917,1917;LOC102169699:37089711,37091537,1827,1827;HOXB4:37060455,37061767,1313,1313;	High fecundity	Unique window
NC_022316.1:33225001-33375000	0.152	1.0087	0.34029	-3.0217	TMEM241:33274872,33390342,115471,100129;RIOK3:33250754,33271502,20749,20749;C24H18orf8:33201186,33237756,36571,12756;LOC102177487:33304879,33305679,801,801;	High fecundity	Unique window
NC_022316.1:41400001-41550000	0.147	0.89175	0.34773	-2.6013	LOC102173519:41506355,41552413,46059,43646;	High fecundity	Unique window
NC_022316.1:41475001-41625000	0.175	1.5467	0.3632	-1.7269	LOC102173519:41506355,41552413,46059,46059;NDUFV2:41570822,41589464,18643,18643;	High fecundity	Unique window
NC_022316.1:47400001-47550000	0.151	0.98532	0.35539	-2.168	SMAD2:47498559,47551373,52815,51442;	High fecundity	Unique window
NC_022317.1:26775001-26925000	0.264	3.6286	0.36491	-1.6306	LOC102169352:26908576,26937621,29046,16425;ITGAL:26737158,26780969,43812,5969;LOC102168795:26858623,26864575,5953,5953;ZNF689:26832022,26837789,5768,5768;FBRS:26866037,26870399,4363,4363;PRR14:26854526,26858485,3960,3960;ZNF688:26812201,26815845,3645,3645;ZNF768:26786955,26789161,2207,2207;	High fecundity	Unique window
NC_022318.1:31725001-31875000	0.18	1.6637	0.36452	-1.6523	VTI1A:31379754,31756030,376277,31030;LOC102180371:31874554,31874931,378,378;	High fecundity	Unique window
NC_022319.1:23850001-24000000	0.164	1.2894	0.36306	-1.7346	PPP1R3B:23914867,23927107,12241,12241;	High fecundity	Unique window
NC_022319.1:32100001-32250000	0.149	0.93854	0.36074	-1.8658	WHSC1L1:32094096,32197362,103267,97362;FGFR1:32221164,32263082,41919,28837;LETM2:32201368,32217036,15669,15669;TRNAG-CCC:32190535,32190606,72,72;	High fecundity	Unique window
NC_022322.1:72975001-73125000	0.157	1.1257	0.36253	-1.7649	LOC100861240:73074977,73171117,96141,50024;IGBP1:72952314,72999106,46793,24106;AWAT2:73062828,73074109,11282,11282;OTUD6A:73039644,73040516,873,873;LOC102177421:73110021,73110760,740,740;	High fecundity	Unique window
NC_022322.1:75900001-76050000	0.181	1.6871	0.36447	-1.6552	AR:75725681,75926917,201237,26917;	High fecundity	Unique window
NW_005101056.1:675001-825000	0.163	1.266	0.3521	-2.3541	LOC102190314:764086,767844,3759,3759;	High fecundity	Unique window
NW_005101056.1:750001-900000	0.159	1.1725	0.35833	-2.0023	LOC102190314:764086,767844,3759,3759;	High fecundity	Unique window
NW_005101231.1:150001-300000	0.182	1.7105	0.36487	-1.6325	BHLHE23:157606,159356,1751,1751;	High fecundity	Unique window
NW_005101464.1:1-150000	0.273	3.8391	0.36487	-1.6326	LOC102173833:124436,177234,52799,25565;NOXA1:69089,92193,23105,23105;LOC102172805:9437,16736,7300,7300;NSMF:117404,124300,6897,6897;	High fecundity	Unique window
NC_022295.1:30825001-30975000	0.186	1.804	0.34053	-2.9906	SLC16A4:30940282,30970354,30073,30073;CYM:30837187,30847447,10261,10261;LAMTOR5:30924442,30929513,5072,5072;PROK1:30865408,30870349,4942,4942;LOC102185885:30962715,30966083,3369,3369;	Low fecundity	Unique window
NC_022295.1:30900001-31050000	0.173	1.4999	0.33924	-3.0648	SLC16A4:30940282,30970354,30073,30073;RBM15:30983101,30991500,8400,8400;LAMTOR5:30924442,30929513,5072,5072;LOC102185885:30962715,30966083,3369,3369;	Low fecundity	Unique window
NC_022295.1:77625001-77775000	0.168	1.383	0.36309	-1.6936	UBE2U:77613507,77747235,133729,122235;	Low fecundity	Unique window
NC_022296.1:52575001-52725000	0.151	0.98532	0.358	-1.9862	LOC102177127:52714599,52741981,27383,10402;TRNAG-CCC:52600010,52600080,71,71;	Low fecundity	Unique window
NC_022296.1:90375001-90525000	0.15	0.96193	0.35933	-1.91	TNPO3:90438002,90521259,83258,83258;KCP:90366923,90402690,35768,27690;IRF5:90421619,90434187,12569,12569;LOC102171301:90520871,90549924,29054,4130;	Low fecundity	Unique window
NC_022297.1:29175001-29325000	0.169	1.4064	0.33297	-3.4248	SPATS2:29248698,29322064,73367,73367;KCNH3:29219269,29238480,19212,19212;FAM186B:29179942,29195040,15099,15099;LOC102174907:29197339,29209475,12137,12137;MCRS1:29209636,29219231,9596,9596;	Low fecundity	Unique window
NC_022300.1:57750001-57900000	0.151	0.98532	0.36261	-1.7215	UNC13B:57870394,58088001,217608,29607;VCP:57807249,57819647,12399,12399;PIGO:57829333,57837709,8377,8377;DNAJB5:57758357,57766424,8068,8068;LOC102175481:57850392,57858021,7630,7630;FANCG:57822592,57829215,6624,6624;C8H9orf131:57797924,57801981,4058,4058;FAM214B:57846832,57850338,3507,3507;STOML2:57842661,57845847,3187,3187;	Low fecundity	Unique window
NC_022301.1:39450001-39600000	0.177	1.5935	0.36467	-1.6032	MMS22L:39489999,39612127,122129,110002;	Low fecundity	Unique window
NC_022301.1:69675001-69825000	0.147	0.89175	0.3623	-1.7392	SHPRH:69661695,69742331,80637,67331;GRM1:69781952,70215108,433157,43049;	Low fecundity	Unique window
NC_022303.1:66525001-66675000	0.147	0.89175	0.36452	-1.6117	GFPT1:66615645,66688400,72756,59356;	Low fecundity	Unique window
NC_022303.1:77100001-77250000	0.179	1.6403	0.36227	-1.7408	HS1BP3:77123546,77160871,37326,37326;	Low fecundity	Unique window
NC_022303.1:97275001-97425000	0.227	2.7631	0.35767	-2.0053	DNM1:97301815,97332811,30997,30997;LOC102173199:97333884,97351076,17193,17193;SLC27A4:97405740,97417998,12259,12259;TRUB2:97369912,97382040,12129,12129;COQ4:97382135,97392607,10473,10473;CIZ1:97262271,97280358,18088,5358;SWI5:97351351,97356296,4946,4946;TRNAR-UCU:97403824,97403914,91,91;	Low fecundity	Unique window
NC_022305.1:17100001-17250000	0.158	1.1491	0.35389	-2.2226	CREM:17151673,17217271,65599,65599;LOC102181609:17127821,17135804,7984,7984;	Low fecundity	Unique window
NC_022305.1:30900001-31050000	0.148	0.91514	0.35202	-2.3303	MRC1:30969772,31082685,112914,80229;TMEM236:30915148,30952456,37309,37309;	Low fecundity	Unique window
NC_022305.1:55875001-56025000	0.152	1.0087	0.34516	-2.7247	RAB22A:55974991,56027687,52697,50010;VAPB:55905600,55928131,22532,22532;APCDD1L:55881226,55890282,9057,9057;	Low fecundity	Unique window
NC_022306.1:11850001-12000000	0.152	1.0087	0.35593	-2.1052	ZC3H3:11873612,11934194,60583,60583;TOP1MT:11987370,12023966,36597,12631;GSDMD:11858642,11865687,7046,7046;RHPN1:11980426,11987079,6654,6654;MROH6:11852906,11856157,3252,3252;	Low fecundity	Unique window
NC_022306.1:18600001-18750000	0.175	1.5467	0.36145	-1.7879	NDRG1:18684950,18748895,63946,63946;	Low fecundity	Unique window
NC_022306.1:31650001-31800000	0.149	0.93854	0.35738	-2.0222	ST18:31771922,31860768,88847,28079;PCMTD1:31627135,31668703,41569,18703;TRNAG-UCC:31739292,31739364,73,73;	Low fecundity	Unique window
NC_022306.1:36825001-36975000	0.211	2.3888	0.35621	-2.0896	CHD7:36933522,37063354,129833,41479;	Low fecundity	Unique window
NC_022307.1:52350001-52500000	0.156	1.1023	0.35288	-2.2807	C15H11orf30:52480816,52562498,81683,19185;PRKRIR:52389866,52403373,13508,13508;LOC102175781:52419159,52420184,1026,1026;LOC102175602:52449133,52449645,513,513;	Low fecundity	Unique window
NC_022310.1:10650001-10800000	0.246	3.2076	0.34086	-2.9715	FAM92B:10651537,10663209,11673,11673;	Low fecundity	Unique window
NC_022310.1:46875001-47025000	0.175	1.5467	0.35256	-2.2989	CATSPERG:46986323,47016819,30497,30497;SPINT2:46920492,46948029,27538,27538;KCNK6:46971400,46980362,8963,8963;YIF1B:46959246,46963574,4329,4329;DPF1:46870763,46878833,8071,3833;PPP1R14A:46908153,46909962,1810,1810;C18H19orf33:46958140,46958906,767,767;	Low fecundity	Unique window
NC_022310.1:46950001-47100000	0.229	2.8099	0.36434	-1.6221	CATSPERG:46986323,47016819,30497,30497;RYR1:47079141,47205863,126723,20860;RASGRP4:47057635,47072013,14379,14379;KCNK6:46971400,46980362,8963,8963;PSMD8:47028464,47034654,6191,6191;YIF1B:46959246,46963574,4329,4329;FAM98C:47053354,47056542,3189,3189;LOC102176992:47041447,47042953,1507,1507;C18H19orf33:46958140,46958906,767,767;	Low fecundity	Unique window
NC_022311.1:22350001-22500000	0.15	0.96193	0.36183	-1.7664	SMG6:22399030,22610297,211268,100971;LOC102179806:22375183,22385483,10301,10301;	Low fecundity	Unique window
NC_022311.1:41850001-42000000	0.174	1.5233	0.34073	-2.9789	EZH1:41920245,41949601,29357,29357;PLEKHH3:41884741,41900101,15361,15361;CNTNAP1:41905380,41919935,14556,14556;WNK4:41975795,41989301,13507,13507;CNTD1:41992011,42000251,8241,7990;VPS25:41969287,41974414,5128,5128;TUBG2:41878975,41883743,4769,4769;CCR10:41902390,41904732,2343,2343;RAMP2:41964287,41965688,1402,1402;LOC102190454:41990814,41991946,1133,1133;LOC102190165:41989271,41990006,736,736;	Low fecundity	Unique window
NC_022311.1:50775001-50925000	0.148	0.91514	0.34281	-2.8592	RPTOR:50620881,50940443,319563,150000;	Low fecundity	Unique window
NC_022319.1:18975001-19125000	0.167	1.3596	0.34223	-2.893	LOC102171685:19022076,19033260,11185,11185;FGF20:19004327,19013641,9315,9315;TRNAW-CCA:19053332,19053403,72,72;	Low fecundity	Unique window
NC_022319.1:19050001-19200000	0.156	1.1023	0.32139	-4.0905	TRNAW-CCA:19053332,19053403,72,72;	Low fecundity	Unique window
NC_022320.1:39900001-40050000	0.165	1.3128	0.36077	-1.8271	PTPN20B:39990820,40023089,32270,32270;	Low fecundity	Unique window
NC_022322.1:32475001-32625000	0.151	0.98532	0.35071	-2.4054	TENM1:32074065,32700097,626033,150000;LOC102178712:32528957,32529363,407,407;	Low fecundity	Unique window
NC_022322.1:32550001-32700000	0.148	0.91514	0.35669	-2.0617	TENM1:32074065,32700097,626033,150000;	Low fecundity	Unique window
NC_022322.1:85725001-85875000	0.219	2.576	0.34217	-2.8965	WNK3:85678973,85865903,186931,140903;	Low fecundity	Unique window
NC_022322.1:87450001-87600000	0.167	1.3596	0.35167	-2.3501	KDM6A:87533138,87619664,86527,66863;CXHXorf36:87457614,87499860,42247,42247;	Low fecundity	Unique window
NC_022322.1:87525001-87675000	0.197	2.0614	0.35607	-2.0972	KDM6A:87533138,87619664,86527,86527;TRNAC-GCA:87616312,87616383,72,72;	Low fecundity	Unique window
NC_022322.1:87600001-87750000	0.154	1.0555	0.34986	-2.4545	KDM6A:87533138,87619664,86527,19664;LOC102168245:87740836,87741728,893,893;TRNAC-GCA:87616312,87616383,72,72;	Low fecundity	Unique window
NC_022322.1:96300001-96450000	0.153	1.0321	0.36449	-1.6132	CXHXorf22:96300046,96374516,74471,74471;LOC102188392:96400022,96595988,195967,49979;	Low fecundity	Unique window
NC_022293.1:114000001-114150000	0.185	1.7806	0.36197	-1.7966	LOC102189713:114065604,114088168,22565,22565;LOC102189434:113996344,114016931,20588,16931;LOC102181165:114030025,114044565,14541,14541;LOC102176168:114031508,114032104,597,597;	High fecundity	Common window
NC_022296.1:6750001-6900000	0.152	1.0087	0.36195	-1.7975	LOC102183483:6883082,6883577,496,496;	High fecundity	Common window
NC_022297.1:83625001-83775000	0.158	1.1491	0.35749	-2.0494	SOX5:83530871,83981688,450818,150000;TRNAS-GGA:83633139,83633210,72,72;	High fecundity	Common window
NC_022297.1:106950001-107100000	0.151	0.98532	0.35528	-2.1747	PPARA:106929182,106994822,65641,44822;	High fecundity	Common window
NC_022300.1:43050001-43200000	0.159	1.1725	0.31095	-4.6799	PGM5:43137241,43348778,211538,62760;CBWD1:43039222,43095554,56333,45554;FOXD4L3:43102729,43103912,1184,1184;	High fecundity	Common window
NC_022300.1:110700001-110850000	0.161	1.2192	0.33867	-3.1133	SH3YL1:110775938,110826823,50886,50886;ACP1:110747132,110761793,14662,14662;FAM150B:110738353,110745756,7404,7404;	High fecundity	Common window
NC_022300.1:110775001-110925000	0.148	0.91514	0.35024	-2.4591	SH3YL1:110775938,110826823,50886,50886;LOC102186596:110918246,110920222,1977,1977;	High fecundity	Common window
NC_022302.1:21075001-21225000	0.176	1.5701	0.34357	-2.8364	C10H14orf164:21146117,21179131,33015,33015;SLC7A8:21209670,21262337,52668,15331;HOMEZ:21134745,21146107,11363,11363;EFS:21079936,21089598,9663,9663;SLC22A17:21089804,21098760,8957,8957;BCL2L2:21120318,21125259,4942,4942;PABPN1:21109488,21112965,3478,3478;LOC102173470:21185032,21186683,1652,1652;	High fecundity	Common window
NC_022302.1:21150001-21300000	0.166	1.3362	0.33689	-3.2138	SLC7A8:21209670,21262337,52668,52668;C10H14orf164:21146117,21179131,33015,29131;ACIN1:21289548,21328968,39421,10453;C10H14orf119:21287057,21289625,2569,2569;LOC102173470:21185032,21186683,1652,1652;CEBPE:21271219,21272817,1599,1599;	High fecundity	Common window
NC_022303.1:75001-225000	0.185	1.7806	0.30215	-5.1771	ZC3H6:199590,234407,34818,25411;TRNAK-UUU:167050,167122,73,73;	High fecundity	Common window
NC_022303.1:13950001-14100000	0.183	1.7339	0.35751	-2.0485	XDH:13995301,14062942,67642,67642;LOC102189686:13978321,13985813,7493,7493;LOC102189407:13955920,13956544,625,625;	High fecundity	Common window
NC_022303.1:14025001-14175000	0.152	1.0087	0.3364	-3.2415	SRD5A2:14133388,14182817,49430,41613;XDH:13995301,14062942,67642,37942;	High fecundity	Common window
NC_022303.1:97350001-97500000	0.229	2.8099	0.36511	-1.619	URM1:97425460,97440457,14998,14998;SLC27A4:97405740,97417998,12259,12259;TRUB2:97369912,97382040,12129,12129;LOC102190331:97451632,97463108,11477,11477;CERCAM:97465449,97476514,11066,11066;COQ4:97382135,97392607,10473,10473;ODF2:97494710,97522559,27850,5291;SWI5:97351351,97356296,4946,4946;TRNAR-UCU:97403824,97403914,91,91;	High fecundity	Common window
NC_022304.1:38400001-38550000	0.15	0.96193	0.36539	-1.6034	PCDH9:37257261,38421179,1163919,21179;	High fecundity	Common window
NC_022305.1:52200001-52350000	0.171	1.4532	0.2996	-5.3211	ZBTB46:52263183,52291581,28399,28399;RTEL1:52320966,52341065,20100,20100;TPD52L2:52201556,52217999,16444,16444;ZGPAT:52296412,52311411,15000,15000;ARFRP1:52312555,52318663,6109,6109;ABHD16B:52218088,52221241,3154,3154;SLC2A4RG:52294215,52296268,2054,2054;LIME1:52298388,52300049,1662,1662;TNFRSF6B:52319339,52320490,1152,1152;TRNAS-GGA:52313532,52313603,72,72;	High fecundity	Common window
NC_022305.1:54525001-54675000	0.149	0.93854	0.35576	-2.1472	SYCP2:54611774,54674989,63216,63216;CDH26:54539454,54578172,38719,38719;LOC102173759:54529631,54538024,8394,8394;FAM217B:54591890,54597533,5644,5644;PPP1R3D:54597467,54601225,3759,3759;	High fecundity	Common window
NC_022305.1:64650001-64800000	0.157	1.1257	0.35386	-2.2549	CTNNBL1:64681621,64842464,160844,118380;	High fecundity	Common window
NC_022307.1:27300001-27450000	0.147	0.89175	0.36058	-1.8753	KMT2A:27403078,27477563,74486,46923;UBE4A:27330638,27367347,36710,36710;CD3G:27316005,27328749,12745,12745;ATP5L:27370032,27377660,7629,7629;CD3E:27295202,27305803,10602,5803;CD3D:27309906,27314244,4339,4339;LOC102171532:27438156,27438606,451,451;	High fecundity	Common window
NC_022308.1:6300001-6450000	0.153	1.0321	0.36557	-1.5933	TRNAW-CCA:6415535,6415606,72,72;	High fecundity	Common window
NC_022308.1:6375001-6525000	0.153	1.0321	0.35471	-2.2066	TRNAW-CCA:6415535,6415606,72,72;	High fecundity	Common window
NC_022311.1:22425001-22575000	0.152	1.0087	0.3607	-1.868	SMG6:22399030,22610297,211268,150000;	High fecundity	Common window
NC_022311.1:33450001-33600000	0.184	1.7573	0.3638	-1.6932	SHMT1:33480495,33506864,26370,26370;TOP3A:33515244,33535939,20696,20696;ALKBH5:33578100,33596584,18485,18485;LLGL1:33554693,33572681,17989,17989;FLII:33544266,33554663,10398,10398;SMCR8:33506733,33515506,8774,8774;MIEF2:33537916,33540458,2543,2543;PRPSAP2:33435662,33451871,16210,1871;	High fecundity	Common window
NC_022313.1:61500001-61650000	0.15	0.96193	0.35051	-2.444	LOC102178217:61560417,61625215,64799,64799;EML1:61625404,61799901,174498,24597;HHIPL1:61537618,61560224,22607,22607;	High fecundity	Common window
NC_022314.1:1-150000	0.208	2.3187	0.22176	-9.7201	LOC102168308:126633,149413,22781,22781;URGCP:133104,152484,19381,16897;MRPS24:116375,126431,10057,10057;	High fecundity	Common window
NC_022315.1:10425001-10575000	0.154	1.0555	0.35565	-2.1534	C23H6orf89:10439908,10475436,35529,35529;FGD2:10554095,10584915,30821,20906;MTCH1:10517984,10532462,14479,14479;PI16:10501417,10514963,13547,13547;PPIL1:10411961,10432852,20892,7852;	High fecundity	Common window
NC_022319.1:23775001-23925000	0.181	1.6871	0.34787	-2.5935	ERI1:23798253,23815390,17138,17138;PPP1R3B:23914867,23927107,12241,10134;	High fecundity	Common window
NC_022322.1:58500001-58650000	0.264	3.6286	0.33868	-3.1125	DACH2:57869371,58660048,790678,150000;	High fecundity	Common window
NC_022322.1:58575001-58725000	0.214	2.459	0.34511	-2.7495	DACH2:57869371,58660048,790678,85048;	High fecundity	Common window
NC_022322.1:60225001-60375000	0.154	1.0555	0.2922	-5.7394	LOC102178806:60245364,60246571,1208,1208;	High fecundity	Common window
NC_022322.1:61275001-61425000	0.226	2.7397	0.33983	-3.0479	RPS6KA6:61250177,61438268,188092,150000;	High fecundity	Common window
NC_022322.1:61950001-62100000	0.149	0.93854	0.28749	-6.0055	POU3F4:62042233,62043382,1150,1150;	High fecundity	Common window
NC_022322.1:66525001-66675000	0.155	1.0789	0.33996	-3.0406	LOC102178153:66562052,66598567,36516,36516;ZCCHC5:66560317,66562035,1719,1719;	High fecundity	Common window
NC_022322.1:66600001-66750000	0.147	0.89175	0.30487	-5.0232	CYSLTR1:66741701,66810701,69001,8300;	High fecundity	Common window
NC_022293.1:114000001-114150000	0.185	1.7806	0.32946	-3.6265	LOC102189713:114065604,114088168,22565,22565;LOC102189434:113996344,114016931,20588,16931;LOC102181165:114030025,114044565,14541,14541;LOC102176168:114031508,114032104,597,597;	Low fecundity	Common window
NC_022296.1:6750001-6900000	0.152	1.0087	0.35643	-2.0765	LOC102183483:6883082,6883577,496,496;	Low fecundity	Common window
NC_022297.1:83625001-83775000	0.158	1.1491	0.36318	-1.6884	SOX5:83530871,83981688,450818,150000;TRNAS-GGA:83633139,83633210,72,72;	Low fecundity	Common window
NC_022297.1:106950001-107100000	0.151	0.98532	0.3555	-2.1299	PPARA:106929182,106994822,65641,44822;	Low fecundity	Common window
NC_022300.1:43050001-43200000	0.159	1.1725	0.34551	-2.7046	PGM5:43137241,43348778,211538,62760;CBWD1:43039222,43095554,56333,45554;FOXD4L3:43102729,43103912,1184,1184;	Low fecundity	Common window
NC_022300.1:110700001-110850000	0.161	1.2192	0.35608	-2.097	SH3YL1:110775938,110826823,50886,50886;ACP1:110747132,110761793,14662,14662;FAM150B:110738353,110745756,7404,7404;	Low fecundity	Common window
NC_022300.1:110775001-110925000	0.148	0.91514	0.35264	-2.2943	SH3YL1:110775938,110826823,50886,50886;LOC102186596:110918246,110920222,1977,1977;	Low fecundity	Common window
NC_022302.1:21075001-21225000	0.176	1.5701	0.34005	-3.0179	C10H14orf164:21146117,21179131,33015,33015;SLC7A8:21209670,21262337,52668,15331;HOMEZ:21134745,21146107,11363,11363;EFS:21079936,21089598,9663,9663;SLC22A17:21089804,21098760,8957,8957;BCL2L2:21120318,21125259,4942,4942;PABPN1:21109488,21112965,3478,3478;LOC102173470:21185032,21186683,1652,1652;	Low fecundity	Common window
NC_022302.1:21150001-21300000	0.166	1.3362	0.32742	-3.7442	SLC7A8:21209670,21262337,52668,52668;C10H14orf164:21146117,21179131,33015,29131;ACIN1:21289548,21328968,39421,10453;C10H14orf119:21287057,21289625,2569,2569;LOC102173470:21185032,21186683,1652,1652;CEBPE:21271219,21272817,1599,1599;	Low fecundity	Common window
NC_022303.1:75001-225000	0.185	1.7806	0.31826	-4.2704	ZC3H6:199590,234407,34818,25411;TRNAK-UUU:167050,167122,73,73;	Low fecundity	Common window
NC_022303.1:13950001-14100000	0.183	1.7339	0.33901	-3.0779	XDH:13995301,14062942,67642,67642;LOC102189686:13978321,13985813,7493,7493;LOC102189407:13955920,13956544,625,625;	Low fecundity	Common window
NC_022303.1:14025001-14175000	0.152	1.0087	0.33099	-3.539	SRD5A2:14133388,14182817,49430,41613;XDH:13995301,14062942,67642,37942;	Low fecundity	Common window
NC_022303.1:97350001-97500000	0.229	2.8099	0.36238	-1.7344	URM1:97425460,97440457,14998,14998;SLC27A4:97405740,97417998,12259,12259;TRUB2:97369912,97382040,12129,12129;LOC102190331:97451632,97463108,11477,11477;CERCAM:97465449,97476514,11066,11066;COQ4:97382135,97392607,10473,10473;ODF2:97494710,97522559,27850,5291;SWI5:97351351,97356296,4946,4946;TRNAR-UCU:97403824,97403914,91,91;	Low fecundity	Common window
NC_022304.1:38400001-38550000	0.15	0.96193	0.36455	-1.6102	PCDH9:37257261,38421179,1163919,21179;	Low fecundity	Common window
NC_022305.1:52200001-52350000	0.171	1.4532	0.25818	-7.7234	ZBTB46:52263183,52291581,28399,28399;RTEL1:52320966,52341065,20100,20100;TPD52L2:52201556,52217999,16444,16444;ZGPAT:52296412,52311411,15000,15000;ARFRP1:52312555,52318663,6109,6109;ABHD16B:52218088,52221241,3154,3154;SLC2A4RG:52294215,52296268,2054,2054;LIME1:52298388,52300049,1662,1662;TNFRSF6B:52319339,52320490,1152,1152;TRNAS-GGA:52313532,52313603,72,72;	Low fecundity	Common window
NC_022305.1:54525001-54675000	0.149	0.93854	0.33885	-3.0871	SYCP2:54611774,54674989,63216,63216;CDH26:54539454,54578172,38719,38719;LOC102173759:54529631,54538024,8394,8394;FAM217B:54591890,54597533,5644,5644;PPP1R3D:54597467,54601225,3759,3759;	Low fecundity	Common window
NC_022305.1:64650001-64800000	0.157	1.1257	0.34424	-2.7772	CTNNBL1:64681621,64842464,160844,118380;	Low fecundity	Common window
NC_022307.1:27300001-27450000	0.147	0.89175	0.35261	-2.2964	KMT2A:27403078,27477563,74486,46923;UBE4A:27330638,27367347,36710,36710;CD3G:27316005,27328749,12745,12745;ATP5L:27370032,27377660,7629,7629;CD3E:27295202,27305803,10602,5803;CD3D:27309906,27314244,4339,4339;LOC102171532:27438156,27438606,451,451;	Low fecundity	Common window
NC_022308.1:6300001-6450000	0.153	1.0321	0.34848	-2.5337	TRNAW-CCA:6415535,6415606,72,72;	Low fecundity	Common window
NC_022308.1:6375001-6525000	0.153	1.0321	0.32698	-3.769	TRNAW-CCA:6415535,6415606,72,72;	Low fecundity	Common window
NC_022311.1:22425001-22575000	0.152	1.0087	0.35825	-1.9719	SMG6:22399030,22610297,211268,150000;	Low fecundity	Common window
NC_022311.1:33450001-33600000	0.184	1.7573	0.35497	-2.1603	SHMT1:33480495,33506864,26370,26370;TOP3A:33515244,33535939,20696,20696;ALKBH5:33578100,33596584,18485,18485;LLGL1:33554693,33572681,17989,17989;FLII:33544266,33554663,10398,10398;SMCR8:33506733,33515506,8774,8774;MIEF2:33537916,33540458,2543,2543;PRPSAP2:33435662,33451871,16210,1871;	Low fecundity	Common window
NC_022313.1:61500001-61650000	0.15	0.96193	0.36347	-1.6721	LOC102178217:61560417,61625215,64799,64799;EML1:61625404,61799901,174498,24597;HHIPL1:61537618,61560224,22607,22607;	Low fecundity	Common window
NC_022314.1:1-150000	0.208	2.3187	0.22891	-9.4058	LOC102168308:126633,149413,22781,22781;URGCP:133104,152484,19381,16897;MRPS24:116375,126431,10057,10057;	Low fecundity	Common window
NC_022315.1:10425001-10575000	0.154	1.0555	0.35154	-2.3579	C23H6orf89:10439908,10475436,35529,35529;FGD2:10554095,10584915,30821,20906;MTCH1:10517984,10532462,14479,14479;PI16:10501417,10514963,13547,13547;PPIL1:10411961,10432852,20892,7852;	Low fecundity	Common window
NC_022319.1:23775001-23925000	0.181	1.6871	0.35517	-2.1492	ERI1:23798253,23815390,17138,17138;PPP1R3B:23914867,23927107,12241,10134;	Low fecundity	Common window
NC_022322.1:58500001-58650000	0.264	3.6286	0.35903	-1.9273	DACH2:57869371,58660048,790678,150000;	Low fecundity	Common window
NC_022322.1:58575001-58725000	0.214	2.459	0.34533	-2.7146	DACH2:57869371,58660048,790678,85048;	Low fecundity	Common window
NC_022322.1:60225001-60375000	0.154	1.0555	0.3033	-5.1306	LOC102178806:60245364,60246571,1208,1208;	Low fecundity	Common window
NC_022322.1:61275001-61425000	0.226	2.7397	0.32612	-3.8186	RPS6KA6:61250177,61438268,188092,150000;	Low fecundity	Common window
NC_022322.1:61950001-62100000	0.149	0.93854	0.33437	-3.3443	POU3F4:62042233,62043382,1150,1150;	Low fecundity	Common window
NC_022322.1:66525001-66675000	0.155	1.0789	0.34197	-2.908	LOC102178153:66562052,66598567,36516,36516;ZCCHC5:66560317,66562035,1719,1719;	Low fecundity	Common window
NC_022322.1:66600001-66750000	0.147	0.89175	0.29337	-5.7012	CYSLTR1:66741701,66810701,69001,8300;	Low fecundity	Common window

## Sheet: Table S3
Table S3. Summary of altered translation SNPs in each groups.
Type of SNV	GeneList	Chromosome	Position	Candidate base	Replaced base	Genotype	Group	Window
synonymous SNV	MAP3K12:XM_005679899.1:exon11:c.G1701A:p.P567P,MAP3K12:XM_005679898.1:exon10:c.G1800A:p.P600P,	NC_022297.1	25807693	G	A	homologous	High fecundity	Unique window
synonymous SNV	LOC102173859:XM_005687706.1:exon3:c.C498T:p.C166C,	NC_022304.1	67640926	G	A	homologous	High fecundity	Unique window
synonymous SNV	DNMT3B:XM_005688382.1:exon10:c.C1203T:p.N401N,DNMT3B:XM_005688383.1:exon9:c.C1167T:p.N389N,DNMT3B:XM_005688384.1:exon8:c.C1041T:p.N347N,DNMT3B:XM_005688385.1:exon7:c.C933T:p.N311N,DNMT3B:XM_005688380.1:exon10:c.C1227T:p.N409N,DNMT3B:XM_005688381.1:exon9:c.C1185T:p.N395N,	NC_022305.1	60080472	C	T	homologous	High fecundity	Unique window
synonymous SNV	DNMT3B:XM_005688382.1:exon13:c.T1440G:p.R480R,DNMT3B:XM_005688383.1:exon12:c.T1404G:p.R468R,DNMT3B:XM_005688384.1:exon11:c.T1278G:p.R426R,DNMT3B:XM_005688385.1:exon10:c.T1170G:p.R390R,DNMT3B:XM_005688380.1:exon13:c.T1464G:p.R488R,DNMT3B:XM_005688381.1:exon12:c.T1422G:p.R474R,	NC_022305.1	60082259	T	G	homologous	High fecundity	Unique window
synonymous SNV	SMAD2:XM_005697184.1:exon8:c.T1062C:p.I354I,SMAD2:XM_005697183.1:exon9:c.T1152C:p.I384I,	NC_022316.1	47502498	A	G	homologous	High fecundity	Unique window
synonymous SNV	SMAD2:XM_005697184.1:exon3:c.A441G:p.P147P,SMAD2:XM_005697183.1:exon4:c.A531G:p.P177P,	NC_022316.1	47521942	T	C	homologous	High fecundity	Unique window
synonymous SNV	ITGAL:XM_005697706.1:exon9:c.T990C:p.V330V,	NC_022317.1	26746929	T	C	homologous	High fecundity	Unique window
nonsynonymous SNV	LOC102191519:XM_005683337.1:exon4:c.G6371A:p.R2124H,	NC_022299.1	48613541	G	A	homologous	High fecundity	Unique window
nonsynonymous SNV	LOC102191519:XM_005683337.1:exon5:c.C7511T:p.S2504L,	NC_022299.1	48617285	C	T	homologous	High fecundity	Unique window
nonsynonymous SNV	LOC102191519:XM_005683337.1:exon5:c.G7525T:p.A2509S,	NC_022299.1	48617299	G	T	homologous	High fecundity	Unique window
nonsynonymous SNV	SETDB2:XM_005687460.1:exon10:c.C1540T:p.H514Y,	NC_022304.1	16931589	C	T	homologous	High fecundity	Unique window
nonsynonymous SNV	LOC102187058:XM_005687461.1:exon1:c.C658T:p.R220W,	NC_022304.1	17045871	G	A	homologous	High fecundity	Unique window
nonsynonymous SNV	LOC102187058:XM_005687461.1:exon1:c.A365G:p.Y122C,	NC_022304.1	17046164	T	C	homologous	High fecundity	Unique window
nonsynonymous SNV	LOC102187058:XM_005687461.1:exon1:c.C275T:p.A92V,	NC_022304.1	17046254	G	A	homologous	High fecundity	Unique window
synonymous SNV	CYM:XM_005677923.1:exon3:c.T264C:p.T88T,	NC_022295.1	30843435	A	G	homologous	Low fecundity	Unique window
synonymous SNV	PROK1:XM_005677924.1:exon2:c.C156G:p.P52P,	NC_022295.1	30867263	G	C	homologous	Low fecundity	Unique window
synonymous SNV	MMS22L:XM_005684659.1:exon15:c.G2292A:p.T764T,	NC_022301.1	39579393	G	A	homologous	Low fecundity	Unique window
synonymous SNV	NDRG1:XM_005688936.1:exon9:c.C570G:p.V190V,	NC_022306.1	18728333	C	G	homologous	Low fecundity	Unique window
synonymous SNV	PRKRIR:XM_005690006.1:exon4:c.G279T:p.L93L,	NC_022307.1	52392625	C	A	homologous	Low fecundity	Unique window
synonymous SNV	SMG6:XM_005693321.1:exon16:c.T3909C:p.S1303S,	NC_022311.1	22414376	A	G	homologous	Low fecundity	Unique window
nonsynonymous SNV	CYM:XM_005677923.1:exon8:c.A916G:p.I306V,	NC_022295.1	30838263	T	C	homologous	Low fecundity	Unique window
nonsynonymous SNV	PROK1:XM_005677924.1:exon2:c.G163C:p.G55R,	NC_022295.1	30867256	C	G	homologous	Low fecundity	Unique window
nonsynonymous SNV	RAB22A:XM_005688427.1:exon2:c.G266C:p.R89P,	NC_022305.1	56026546	C	G	homologous	Low fecundity	Unique window
nonsynonymous SNV	MROH6:XM_005688918.1:exon3:c.T368C:p.M123T,	NC_022306.1	11853549	T	C	homologous	Low fecundity	Unique window
synonymous SNV	SLC22A17:XM_005685344.1:exon6:c.A702G:p.E234E,	NC_022302.1	21097561	A	G	homologous	High fecundity	Common window
synonymous SNV	XDH:XM_005686386.1:exon35:c.A3846G:p.A1282A,XDH:XM_005686387.1:exon35:c.A3843G:p.A1281A,	NC_022303.1	13997599	T	C	homologous	High fecundity	Common window
synonymous SNV	LOC102173759:XM_005688417.1:exon4:c.C325T:p.L109L,	NC_022305.1	54529691	G	A	homologous	High fecundity	Common window
synonymous SNV	LOC102173759:XM_005688417.1:exon4:c.C324T:p.S108S,	NC_022305.1	54529692	G	A	homologous	High fecundity	Common window
synonymous SNV	CDH26:XM_005688418.1:exon9:c.C1368T:p.A456A,	NC_022305.1	54547602	G	A	homologous	High fecundity	Common window
synonymous SNV	CDH26:XM_005688418.1:exon9:c.T1344C:p.N448N,	NC_022305.1	54547626	A	G	homologous	High fecundity	Common window
synonymous SNV	CDH26:XM_005688418.1:exon9:c.G1158A:p.V386V,	NC_022305.1	54547812	C	T	homologous	High fecundity	Common window
synonymous SNV	CDH26:XM_005688418.1:exon9:c.T1155C:p.V385V,	NC_022305.1	54547815	A	G	homologous	High fecundity	Common window
synonymous SNV	CDH26:XM_005688418.1:exon8:c.T975C:p.L325L,	NC_022305.1	54549218	A	G	homologous	High fecundity	Common window
synonymous SNV	KMT2A:XM_005689516.1:exon28:c.A10201C:p.R3401R,	NC_022307.1	27464884	A	C	homologous	High fecundity	Common window
synonymous SNV	FLII:XM_005693618.1:exon15:c.T1800C:p.R600R,FLII:XM_005693616.1:exon15:c.T1842C:p.R614R,FLII:XM_005693619.1:exon14:c.T1677C:p.R559R,FLII:XM_005693617.1:exon15:c.T1839C:p.R613R,	NC_022311.1	33550491	T	C	homologous	High fecundity	Common window
synonymous SNV	LLGL1:XM_005694248.1:exon17:c.T1677C:p.Y559Y,	NC_022311.1	33559983	A	G	homologous	High fecundity	Common window
synonymous SNV	HHIPL1:XM_005695447.1:exon6:c.A888G:p.P296P,	NC_022313.1	61546207	A	G	homologous	High fecundity	Common window
synonymous SNV	EML1:XM_005695449.1:exon3:c.G576A:p.G192G,	NC_022313.1	61644377	G	A	homologous	High fecundity	Common window
synonymous SNV	MRPS24:XM_005695479.1:exon1:c.T9C:p.S3S,	NC_022314.1	126394	A	G	homologous	High fecundity	Common window
nonsynonymous SNV	CDH26:XM_005688418.1:exon8:c.A1063G:p.I355V,	NC_022305.1	54549130	T	C	homologous	High fecundity	Common window
nonsynonymous SNV	CDH26:XM_005688418.1:exon8:c.C1035T:p.M345I,	NC_022305.1	54549158	C	T	homologous	High fecundity	Common window
nonsynonymous SNV	CDH26:XM_005688418.1:exon8:c.A1034G:p.M345T,	NC_022305.1	54549159	A	G	homologous	High fecundity	Common window
nonsynonymous SNV	EML1:XM_005695449.1:exon3:c.G560A:p.R187Q,	NC_022313.1	61644361	G	A	homologous	High fecundity	Common window
synonymous SNV	ZC3H6:XM_005686227.1:exon9:c.T3066C:p.P1022P,	NC_022303.1	201372	A	G	homologous	Low fecundity	Common window
synonymous SNV	ZC3H6:XM_005686227.1:exon8:c.T1521C:p.S507S,	NC_022303.1	208113	A	G	homologous	Low fecundity	Common window
synonymous SNV	ZBTB46:XM_005688401.1:exon3:c.C693G:p.S231S,	NC_022305.1	52275897	C	G	homologous	Low fecundity	Common window
synonymous SNV	SMG6:XM_005693321.1:exon16:c.T3909C:p.S1303S,	NC_022311.1	22414376	A	G	homologous	Low fecundity	Common window
synonymous SNV	SMCR8:XM_005693612.1:exon1:c.T879C:p.T293T,	NC_022311.1	33514322	A	G	homologous	Low fecundity	Common window
nonsynonymous SNV	CD3D:XM_005689510.1:exon2:c.A65G:p.H22R,	NC_022307.1	27312342	T	C	homologous	Low fecundity	Common window
